# Supplementary material for: Dynamics of DNA methylation during osteogenic differentiation of porcine synovial membrane mesenchymal stem cells from two metabolically distinct breeds
Source: Epigenetics. 2024 Jul 2;19(1):2375011. doi: 10.1080/15592294.2024.2375011 (PMC11225923; doi:10.1080/15592294.2024.2375011)
Supplement: Subplementary Table_revised.xlsx [file KEPI_A_2375011_SM7645.xlsx]

## Sheet: Table S1
Dynamics of DNA methylation during osteogenic differentiation of porcine synovial membrane mesenchymal stem cells from two metabolically distinct breeds
Shuaichen Li1, Puntita Siengdee1,2, Frieder Hadlich1, Nares Trakooljul1, Michael Oster1, Henry Reyer1, Klaus Wimmers1,3, Siriluck Ponsuksili1*
Table S1. Primers sequences used for amplicfication in qPCR
Gene symbol	PRIMERS FOR	PRIMERS REV
DNMT1	TCAGGGACCACATCTGTAAGG	GCTGCAGCCATTCTTCTTGT
DNMT3A	GGCTCTTCTTTGAGTTCTACCG	GCGAGATGTCCCTCTTGTCA
DNMT3B	TGAAGAGTCCATCGCTGTTG	CAATCACCAGGTCAAAGGG
HPRT1	ACACTGGCAAAACAATGCAA	TCAAGGGCATAGCCTACCAC
PPIA	GTCTCCTTCGAGCTGTTTGC	CACCCTGGCACATAAATCCT
YMHAZ	AAGTTCTTGATCCCCAATGCT	AAGCTTCCTGGTATGCTTGCT

## Sheet: Table S2
Dynamics of DNA methylation during osteogenic differentiation of porcine synovial membrane mesenchymal stem cells from two metabolically distinct breeds
Shuaichen Li1, Puntita Siengdee1,2, Frieder Hadlich1, Nares Trakooljul1, Michael Oster1, Henry Reyer1, Klaus Wimmers1,3, Siriluck Ponsuksili1*
Table S2. Summary statistics of sequencing and mapping from each RRBS library.
Sample	Total reads processed	% Reads with adapters	% Reads removed (shorter than 20 bp)	% Reads trimmed (Q score < 20)	Bismark Mapping Efficiency (%)
AS_SY1_Ko_D0	24444094	61.95	0.35	10.8	53.35
AS_SY1_Ko_D1	42984986	55.15	0.425	11.075	49.95
AS_SY1_Ko_D7	45855802	51.55	0.425	10.6	49.75
AS_SY1_Ko_D14	30613461	54	0.35	10.55	54.85
AS_SY1_Ko_D21	32798212	62.35	0.35	11.5	54
AS_SY1_Ost_D1	47584268	53.375	0.5	10.8	48.35
AS_SY1_Ost_D7	45007234	56.125	0.525	10.875	50.35
AS_SY1_Ost_D14	32486478	74.95	0.3	12.45	58.6
AS_SY1_Ost_D21	27487630	66.75	0.3	12.85	58.75
AS_SY2_Ko_D0	31115175	53.9	0.4	10.7	54.5
AS_SY2_Ko_D1	40669864	60.5	0.475	10.975	45.25
AS_SY2_Ko_D7	30420878	57	0.4	10.65	50.05
AS_SY2_Ko_D14	27594525	59.7	0.425	11.475	51.2
AS_SY2_Ko_D21	40349143	58.4	0.45	11.3	53.7
AS_SY2_Ost_D1	29073351	58.9	0.35	10.55	46.7
AS_SY2_Ost_D7	25135727	55.5	0.35	10.75	53.5
AS_SY2_Ost_D14	29339074	65.35	0.3	11.85	57.9
AS_SY2_Ost_D21	22458018	58.7	0.45	10.9	51.1
DL_SY1_Ko_D0	27642805	62.55	0.4	11.3	59.2
DL_SY1_Ko_D1	26761525	59.75	0.35	10.5	46.75
DL_SY1_Ko_D7	24244384	53.2	0.35	10.4	54.75
DL_SY1_Ko_D14	28445272	55.7	0.35	10.5	54.85
DL_SY1_Ko_D21	24445781	52.2	0.35	10.75	55.7
DL_SY1_Ost_D1	72798206	61	0.7	11.6	48
DL_SY1_Ost_D7	27490187	59.8	0.4	11.15	54.95
DL_SY1_Ost_D14	29630454	55	0.3	11.25	63.85
DL_SY1_Ost_D21	24068120	57	0.35	10.55	54.35
DL_SY2_Ko_D0	26144129	62.1	0.35	12.3	61.2
DL_SY2_Ko_D1	27626230	59.1	0.475	11.6	51.05
DL_SY2_Ko_D7	37020394	56.675	0.475	11.125	50.55
DL_SY2_Ko_D14	27727190	54.05	0.35	11.1	57.25
DL_SY2_Ko_D21	23489703	56.3	0.35	10.55	52.7
DL_SY2_Ost_D1	31422270	63.1	0.55	11.65	42.75
DL_SY2_Ost_D7	24072591	58.6	0.35	11.25	54.95
DL_SY2_Ost_D14	26919869	57.1	0.45	11.1	56.05
DL_SY2_Ost_D21	28335068	60.7	0.45	11.65	57.9

## Sheet: Table S3
Dynamics of DNA methylation during osteogenic differentiation of porcine synovial membrane mesenchymal stem cells from two metabolically distinct breeds
Shuaichen Li1, Puntita Siengdee1,2, Frieder Hadlich1, Nares Trakooljul1, Michael Oster1, Henry Reyer1, Klaus Wimmers1,3, Siriluck Ponsuksili1*
Table S3. Detailed information of DMRs from all comparisons detected by DSS package
DMR_Id	Chr	Start	End	Length	nCG	Entrez_Id	Gene_symbol	Genomic_annotation	CpG_annotation	Direction	cmps_between_Ost_and_Con	cmps_between_AS_and_DL	geneChr	geneStart	geneEnd	geneLength	geneStrand	transcriptId	distanceToTSS	DMLs_in_DMR
chr1_325242_325326	chr1	325242	325326	85	8	106508781	LOC106508781	Distal Intergenic	Other	hypo		ASVsDL_D7	1	350322	352716	2395	1	XR_001305810.2	-24996	chr1_325242; chr1_325262; chr1_325280; chr1_325299; chr1_325301; chr1_325308; chr1_325326
chr1_424663_424742	chr1	424663	424742	80	5	110259816	LOC110259816	Distal Intergenic	CpG shores	hypo	OstVsCon_D21		1	393434	399200	5767	1	XR_002342131.1	31229	chr1_424663; chr1_424687; chr1_424692; chr1_424695; chr1_424742
chr1_465508_465613	chr1	465508	465613	106	6	110259817	LOC110259817	Intron (XR_002342133.1/110259817, intron 2 of 2)	CpG shores	hyper		ASVsDL_D14	1	463328	466766	3439	1	XR_002342133.1	2180	chr1_465508; chr1_465533; chr1_465539; chr1_465597; chr1_465601; chr1_465613
chr1_618479_618680	chr1	618479	618680	202	7	100736968	WDR27	Intron (XM_021085668.1/100736968, intron 15 of 26)	CpG shores	hyper		ASVsDL_D14	1	578491	720106	141616	1	XR_002342137.1	39988	chr1_618479; chr1_618532; chr1_618537; chr1_618636; chr1_618648; chr1_618663; chr1_618680
chr1_659849_660451	chr1	659849	660451	603	4	100736968	WDR27	Intron (XM_021085668.1/100736968, intron 25 of 26)	CpG islands	hyper	OstVsCon_D14		1	578491	720106	141616	1	XR_002342137.1	81358	chr1_659849; chr1_659860; chr1_660432; chr1_660451
chr1_671907_672015	chr1	671907	672015	109	9	100736968	WDR27	Intron (XM_021085668.1/100736968, intron 25 of 26)	CpG islands	hyper		ASVsDL_D21	1	578491	720106	141616	1	XR_002342137.1	93416	chr1_671907; chr1_671913; chr1_671920; chr1_671971; chr1_671976; chr1_671978; chr1_671986; chr1_671990; chr1_672015
chr1_701083_701191	chr1	701083	701191	109	6	100736968	WDR27	Intron (XM_021085668.1/100736968, intron 26 of 26)	CpG islands	hypo	OstVsCon_D7	ASVsDL_D7	1	578491	720106	141616	1	XR_002342137.1	122592	chr1_701083; chr1_701107; chr1_701145; chr1_701153; chr1_701168; chr1_701191
chr1_720541_720596	chr1	720541	720596	56	7	100153940	THBS2	Distal Intergenic	CpG islands	hypo		ASVsDL_D0	1	854473	882467	27995	1	XR_002342140.1	-133877	chr1_720541; chr1_720566; chr1_720568; chr1_720594; chr1_720596
chr1_738311_738371	chr1	738311	738371	61	6	100153940	THBS2	Distal Intergenic	CpG islands	hypo		ASVsDL_D7	1	854473	882467	27995	1	XR_002342140.1	-116102	chr1_738311; chr1_738331; chr1_738333; chr1_738351; chr1_738371
chr1_800225_800444	chr1	800225	800444	220	7	100153940	THBS2	Distal Intergenic	CpG shelves	hypo	OstVsCon_D21		1	854473	882467	27995	1	XR_002342140.1	-54029	chr1_800225; chr1_800254; chr1_800346; chr1_800389; chr1_800421; chr1_800427; chr1_800444
chr1_824103_824203	chr1	824103	824203	101	6	100153940	THBS2	Distal Intergenic	CpG shores	hypo		ASVsDL_D0	1	854473	882467	27995	1	XR_002342140.1	-30270	chr1_824103; chr1_824107; chr1_824162; chr1_824170; chr1_824200; chr1_824203
chr1_834129_834189	chr1	834129	834189	61	7	100153940	THBS2	Distal Intergenic	CpG islands	hypo		ASVsDL_D0	1	854473	882467	27995	1	XR_002342140.1	-20284	chr1_834129; chr1_834131; chr1_834147; chr1_834152; chr1_834161; chr1_834164; chr1_834189
chr1_848538_848589	chr1	848538	848589	52	10	100153940	THBS2	Distal Intergenic	CpG islands	hypo		ASVsDL_D0	1	854473	882467	27995	1	XR_002342140.1	-5884	chr1_848538; chr1_848540; chr1_848553; chr1_848561; chr1_848567; chr1_848570; chr1_848578; chr1_848584; chr1_848586; chr1_848589
chr1_850684_850832	chr1	850684	850832	149	10	100153940	THBS2	Distal Intergenic	CpG islands	hyper		ASVsDL_D21	1	854473	882467	27995	1	XR_002342140.1	-3641	chr1_850684; chr1_850718; chr1_850747; chr1_850755; chr1_850800; chr1_850814; chr1_850819; chr1_850832
chr1_851184_851248	chr1	851184	851248	65	4	100153940	THBS2	Distal Intergenic	CpG islands	hyper		ASVsDL_D14	1	854473	882467	27995	1	XR_002342140.1	-3225	chr1_851184; chr1_851186; chr1_851218; chr1_851248
chr1_851248_851407	chr1	851248	851407	160	14	100153940	THBS2	Distal Intergenic	CpG islands	hyper		ASVsDL_D0	1	854473	882467	27995	1	XR_002342140.1	-3066	chr1_851248; chr1_851298; chr1_851309; chr1_851332; chr1_851334; chr1_851345; chr1_851363; chr1_851369; chr1_851377; chr1_851386; chr1_851388; chr1_851405; chr1_851407
chr1_851332_851407	chr1	851332	851407	76	10	100153940	THBS2	Distal Intergenic	CpG islands	hyper		ASVsDL_D1; ASVsDL_D14	1	854473	882467	27995	1	XR_002342140.1	-3066	chr1_851332; chr1_851334; chr1_851345; chr1_851369; chr1_851377; chr1_851386; chr1_851388; chr1_851407; chr1_851363; chr1_851405
chr1_854119_854588	chr1	854119	854588	470	11	100153940	THBS2	Promoter (<=1kb)	CpG shores	hyper		ASVsDL_D0	1	854473	882467	27995	1	XR_002342140.1	0	chr1_854119; chr1_854122; chr1_854131; chr1_854495; chr1_854502; chr1_854546; chr1_854560; chr1_854565; chr1_854570; chr1_854588
chr1_854495_854588	chr1	854495	854588	94	8	100153940	THBS2	Promoter (<=1kb)	CpG shores	hyper		ASVsDL_D7	1	854473	882467	27995	1	XR_002342140.1	22	chr1_854495; chr1_854502; chr1_854516; chr1_854546; chr1_854560; chr1_854565; chr1_854570; chr1_854588
chr1_854516_854588	chr1	854516	854588	73	6	100153940	THBS2	Promoter (<=1kb)	CpG shores	hyper		ASVsDL_D14	1	854473	882467	27995	1	XR_002342140.1	43	chr1_854516; chr1_854546; chr1_854560; chr1_854565; chr1_854588
chr1_897556_897626	chr1	897556	897626	71	8	110259818	LOC110259818	Distal Intergenic	CpG islands	hyper	OstVsCon_D14		1	919549	926051	6503	2	XR_002342144.1	28425	chr1_897556; chr1_897568; chr1_897573; chr1_897618; chr1_897626
chr1_899422_899642	chr1	899422	899642	221	18	110259818	LOC110259818	Distal Intergenic	CpG islands	hypo	OstVsCon_D14		1	919549	926051	6503	2	XR_002342144.1	26409	chr1_899422; chr1_899437; chr1_899446; chr1_899488; chr1_899503; chr1_899517; chr1_899548; chr1_899552; chr1_899555; chr1_899560; chr1_899564; chr1_899590; chr1_899608; chr1_899611; chr1_899628; chr1_899634; chr1_899642
chr1_909158_909209	chr1	909158	909209	52	6	110259818	LOC110259818	Distal Intergenic	CpG islands	hypo		ASVsDL_D14	1	919549	926051	6503	2	XR_002342144.1	16842	chr1_909158; chr1_909171; chr1_909190; chr1_909198; chr1_909204; chr1_909209
chr1_928439_928542	chr1	928439	928542	104	5	110259818	LOC110259818	Distal Intergenic	CpG shores	hypo		ASVsDL_D0	1	919549	926051	6503	2	XR_002342144.1	-2388	chr1_928439; chr1_928450; chr1_928498; chr1_928507; chr1_928542
chr1_945361_945461	chr1	945361	945461	101	11	110259818	LOC110259818	Distal Intergenic	CpG islands	hyper		ASVsDL_D21	1	919549	926051	6503	2	XR_002342144.1	-19310	chr1_945361; chr1_945385; chr1_945396; chr1_945415; chr1_945435; chr1_945438; chr1_945458; chr1_945461
chr1_965640_965691	chr1	965640	965691	52	6	110259818	LOC110259818	Distal Intergenic	CpG shores	hyper		ASVsDL_D14	1	919549	926051	6503	2	XR_002342144.1	-39589	chr1_965640; chr1_965644; chr1_965647; chr1_965660; chr1_965666; chr1_965691
chr1_990268_991213	chr1	990268	991213	946	6	104796093	MIR9815	Distal Intergenic	CpG shelves	hypo	OstVsCon_D21		1	1013707	1013802	96	2	NR_128500.1	22589	chr1_990268; chr1_991179; chr1_991185; chr1_991200; chr1_991210; chr1_991213
chr1_1046017_1046085	chr1	1046017	1046085	69	6	104796093	MIR9815	Distal Intergenic	CpG islands	hyper		ASVsDL_D14	1	1013707	1013802	96	2	NR_128500.1	-32215	chr1_1046017; chr1_1046019; chr1_1046032; chr1_1046057; chr1_1046074; chr1_1046085
chr1_1107099_1107167	chr1	1107099	1107167	69	5	104796093	MIR9815	Distal Intergenic	CpG shores	hyper		ASVsDL_D14; ASVsDL_D21	1	1013707	1013802	96	2	NR_128500.1	-93297	chr1_1107099; chr1_1107124; chr1_1107131; chr1_1107147; chr1_1107167
chr1_1140357_1140438	chr1	1140357	1140438	82	7	104796093	MIR9815	Distal Intergenic	CpG shores	hyper		ASVsDL_D0; ASVsDL_D21	1	1013707	1013802	96	2	NR_128500.1	-126555	chr1_1140357; chr1_1140366; chr1_1140374; chr1_1140393; chr1_1140423; chr1_1140433; chr1_1140438
chr1_1140366_1140438	chr1	1140366	1140438	73	6	104796093	MIR9815	Distal Intergenic	CpG shores	hyper		ASVsDL_D7	1	1013707	1013802	96	2	NR_128500.1	-126564	chr1_1140366; chr1_1140374; chr1_1140393; chr1_1140423; chr1_1140433; chr1_1140438
chr1_1170923_1170974	chr1	1170923	1170974	52	4	104796093	MIR9815	Distal Intergenic	CpG islands	hypo	OstVsCon_D1		1	1013707	1013802	96	2	NR_128500.1	-157121	chr1_1170923; chr1_1170929; chr1_1170946; chr1_1170974
chr1_1174871_1174922	chr1	1174871	1174922	52	5	100737228	SMOC2	Distal Intergenic	CpG islands	hyper		ASVsDL_D7	1	1193163	1332738	139576	2	XM_021085700.1	157816	chr1_1174871; chr1_1174881; chr1_1174891; chr1_1174899; chr1_1174922
chr1_1192011_1192122	chr1	1192011	1192122	112	6	100737228	SMOC2	Distal Intergenic	CpG islands	hyper		ASVsDL_D21	1	1193163	1332738	139576	2	XM_021085700.1	140616	chr1_1192011; chr1_1192024; chr1_1192034; chr1_1192089; chr1_1192096; chr1_1192122
chr1_1210498_1210548	chr1	1210498	1210548	51	5	100737228	SMOC2	Intron (XM_021085700.1/100737228, intron 9 of 12)	CpG islands	hypo		ASVsDL_D7	1	1193163	1332738	139576	2	XM_021085700.1	122190	chr1_1210498; chr1_1210519; chr1_1210537; chr1_1210545; chr1_1210548
chr1_1219297_1219454	chr1	1219297	1219454	158	9	100737228	SMOC2	Intron (XM_021085700.1/100737228, intron 9 of 12)	CpG islands	hypo	OstVsCon_D1		1	1193163	1332738	139576	2	XM_021085700.1	113284	chr1_1219297; chr1_1219305; chr1_1219340; chr1_1219345; chr1_1219423; chr1_1219426; chr1_1219437; chr1_1219454
chr1_1293406_1294056	chr1	1293406	1294056	651	7	100737228	SMOC2	Intron (XM_021085700.1/100737228, intron 1 of 12)	CpG islands	hyper		ASVsDL_D21	1	1193163	1332738	139576	2	XM_021085700.1	38682	chr1_1293406; chr1_1293412; chr1_1293421; chr1_1293432; chr1_1293444; chr1_1293452; chr1_1294056
chr1_1313909_1314004	chr1	1313909	1314004	96	6	100737228	SMOC2	Intron (XM_021085700.1/100737228, intron 1 of 12)	CpG islands	hypo		ASVsDL_D1	1	1193163	1332738	139576	2	XM_021085700.1	18734	chr1_1313909; chr1_1313932; chr1_1313956; chr1_1313974; chr1_1313984; chr1_1314004
chr1_1367535_1367628	chr1	1367535	1367628	94	5	110259819	LOC110259819	Distal Intergenic	CpG islands	hyper		ASVsDL_D21	1	1379907	1383541	3635	1	XR_002342146.1	-12279	chr1_1367535; chr1_1367544; chr1_1367546; chr1_1367584; chr1_1367628
chr1_1372881_1372983	chr1	1372881	1372983	103	7	110259819	LOC110259819	Distal Intergenic	CpG islands	hyper	OstVsCon_D1		1	1379907	1383541	3635	1	XR_002342146.1	-6924	chr1_1372881; chr1_1372883; chr1_1372893; chr1_1372897; chr1_1372928; chr1_1372942; chr1_1372983
chr1_1380298_1380348	chr1	1380298	1380348	51	4	110259819	LOC110259819	Promoter (<=1kb)	CpG shores	hypo		ASVsDL_D7	1	1379907	1383541	3635	1	XR_002342146.1	391	chr1_1380298; chr1_1380319; chr1_1380321; chr1_1380348
chr1_1394242_1394306	chr1	1394242	1394306	65	11	110259819	LOC110259819	Distal Intergenic	CpG islands	hyper		ASVsDL_D21	1	1379907	1383541	3635	1	XR_002342146.1	14335	chr1_1394242; chr1_1394246; chr1_1394255; chr1_1394258; chr1_1394263; chr1_1394273; chr1_1394288; chr1_1394297; chr1_1394306
chr1_1426206_1426275	chr1	1426206	1426275	70	7	100512933	DACT2	Distal Intergenic	CpG islands	hypo		ASVsDL_D14	1	1413892	1424015	10124	1	XM_005659107.3	12314	chr1_1426206; chr1_1426233; chr1_1426263; chr1_1426273; chr1_1426275
chr1_1445007_1446010	chr1	1445007	1446010	1004	10	100512933	DACT2	Distal Intergenic	CpG islands	hypo		ASVsDL_D7	1	1413892	1424015	10124	1	XM_005659107.3	31115	chr1_1445007; chr1_1445022; chr1_1445026; chr1_1445036; chr1_1445046; chr1_1445083; chr1_1445095; chr1_1445953; chr1_1446008; chr1_1446010
chr1_1462854_1462968	chr1	1462854	1462968	115	8	100514201	FRMD1	Distal Intergenic	CpG islands	hyper	OstVsCon_D1		1	1507123	1521669	14547	1	XM_005654323.3	-44155	chr1_1462854; chr1_1462886; chr1_1462888; chr1_1462921; chr1_1462926; chr1_1462941; chr1_1462964; chr1_1462968
chr1_1505465_1505536	chr1	1505465	1505536	72	8	100514201	FRMD1	Promoter (1-2kb)	CpG islands	hyper		ASVsDL_D0	1	1507123	1521669	14547	1	XM_005654323.3	-1587	chr1_1505465; chr1_1505475; chr1_1505479; chr1_1505524; chr1_1505536
chr1_1508053_1508151	chr1	1508053	1508151	99	5	100514201	FRMD1	Promoter (<=1kb)	CpG shores	hyper		ASVsDL_D14	1	1508129	1521669	13541	1	XM_021085716.1	0	chr1_1508053; chr1_1508072; chr1_1508083; chr1_1508119; chr1_1508151
chr1_1545756_1545807	chr1	1545756	1545807	52	5	100514019	KIF25	Intron (XM_021085734.1/100514019, intron 5 of 12)	CpG shores	hypo	OstVsCon_D7		1	1527425	1566106	38682	2	XM_021085734.1	20299	chr1_1545756; chr1_1545764; chr1_1545773; chr1_1545789; chr1_1545807
chr1_1562288_1562392	chr1	1562288	1562392	105	8	100514019	KIF25	5' UTR	CpG islands	hyper		ASVsDL_D0; ASVsDL_D14	1	1527425	1566106	38682	2	XM_021085734.1	3714	chr1_1562288; chr1_1562315; chr1_1562342; chr1_1562345; chr1_1562351; chr1_1562365; chr1_1562386; chr1_1562392
chr1_1581430_1581495	chr1	1581430	1581495	66	6	100514019	KIF25	Intron (XM_013984302.2/100514741, intron 28 of 31)	CpG islands	hypo		ASVsDL_D7	1	1527425	1566107	38683	2	XM_021085754.1	-15323	chr1_1581430; chr1_1581438; chr1_1581465; chr1_1581487; chr1_1581495
chr1_1636355_1636435	chr1	1636355	1636435	81	13	100514741	AFDN	Intron (XM_013984302.2/100514741, intron 5 of 31)	CpG islands	hypo	OstVsCon_D1		1	1569652	1663793	94142	2	XM_013984302.2	27358	chr1_1636355; chr1_1636358; chr1_1636360; chr1_1636366; chr1_1636370; chr1_1636375; chr1_1636382; chr1_1636384; chr1_1636390; chr1_1636392; chr1_1636421; chr1_1636428; chr1_1636435
chr1_1654754_1654830	chr1	1654754	1654830	77	6	100514741	AFDN	5' UTR	CpG shelves	hyper	OstVsCon_D21		1	1569652	1663793	94142	2	XM_013984302.2	8963	chr1_1654754; chr1_1654760; chr1_1654776; chr1_1654793; chr1_1654809; chr1_1654830
chr1_1668751_1668810	chr1	1668751	1668810	60	7	104796099	MIR9824	Intron (XM_021085839.1/100514741, intron 1 of 31)	CpG islands	hypo		ASVsDL_D21	1	1665568	1665643	76	2	NR_128509.1	-3108	chr1_1668751; chr1_1668755; chr1_1668757; chr1_1668774; chr1_1668791; chr1_1668797; chr1_1668810
chr1_1688580_1688740	chr1	1688580	1688740	161	4	100514741	AFDN	Intron (XM_021085839.1/100514741, intron 1 of 31)	CpG shelves	hyper		ASVsDL_D0	1	1569769	1698448	128680	2	XM_021085831.1	9708	chr1_1688580; chr1_1688662; chr1_1688670; chr1_1688740
chr1_1758319_1759351	chr1	1758319	1759351	1033	7	102166504	LOC102166504	Exon (XR_001301501.2/102166504, exon 2 of 3)	CpG shores	hyper		ASVsDL_D1	1	1751921	1769373	17453	1	XR_001301501.2	6398	chr1_1758319; chr1_1758330; chr1_1758336; chr1_1758342; chr1_1758358; chr1_1759333; chr1_1759351
chr1_1786659_1786712	chr1	1786659	1786712	54	5	106506295	LOC106506295	Distal Intergenic	CpG islands	hyper		ASVsDL_D21	1	1814771	1815964	1194	2	XR_001301502.2	29252	chr1_1786659; chr1_1786666; chr1_1786669; chr1_1786677; chr1_1786712
chr1_1803074_1803153	chr1	1803074	1803153	80	8	106506295	LOC106506295	Distal Intergenic	CpG islands	hypo		ASVsDL_D14	1	1814771	1815964	1194	2	XR_001301502.2	12811	chr1_1803074; chr1_1803095; chr1_1803119; chr1_1803122; chr1_1803126; chr1_1803132; chr1_1803138; chr1_1803153
chr1_1846672_1846731	chr1	1846672	1846731	60	6	106506286	LOC106506286	Distal Intergenic	CpG islands	hyper		ASVsDL_D0	1	1831310	1835173	3864	1	XM_013984321.2	15362	chr1_1846672; chr1_1846674; chr1_1846699; chr1_1846709; chr1_1846717; chr1_1846731
chr1_1887320_1887387	chr1	1887320	1887387	68	6	106506296	LOC106506296	Distal Intergenic	CpG shores	hyper		ASVsDL_D7	1	1874425	1880729	6305	1	XR_002342170.1	12895	chr1_1887320; chr1_1887324; chr1_1887330; chr1_1887366; chr1_1887374; chr1_1887387
chr1_1903422_1903515	chr1	1903422	1903515	94	7	100514930	UNC93A	Distal Intergenic	Other	hypo		ASVsDL_D14	1	1920736	1958145	37410	1	XM_021085952.1	-17221	chr1_1903422; chr1_1903487; chr1_1903496; chr1_1903499; chr1_1903504; chr1_1903509; chr1_1903515
chr1_1951073_1951137	chr1	1951073	1951137	65	5	100514930	UNC93A	Intron (XM_021085952.1/100514930, intron 7 of 8)	CpG shores	hyper		ASVsDL_D0; ASVsDL_D14	1	1942203	1958145	15943	1	XM_021085996.1	8870	chr1_1951073; chr1_1951113; chr1_1951127; chr1_1951130; chr1_1951137
chr1_1963716_1963814	chr1	1963716	1963814	99	9	100626334	TTLL2	Intron (XM_021085956.1/100514930, intron 10 of 10)	CpG islands	hyper		ASVsDL_D21	1	1974295	1977836	3542	1	XM_021073678.1	-10481	chr1_1963716; chr1_1963719; chr1_1963729; chr1_1963750; chr1_1963753; chr1_1963755; chr1_1963798; chr1_1963808; chr1_1963814
chr1_1972226_1972339	chr1	1972226	1972339	114	5	100626334	TTLL2	Promoter (1-2kb)	CpG shores	hypo		ASVsDL_D21	1	1974295	1977836	3542	1	XM_021073678.1	-1956	chr1_1972226; chr1_1972234; chr1_1972247; chr1_1972272; chr1_1972339
chr1_1995918_1996013	chr1	1995918	1996013	96	7	102162648	TCP10L2	Promoter (<=1kb)	CpG islands	hyper		ASVsDL_D1	1	1982679	1996384	13706	2	XM_021086017.1	371	chr1_1995918; chr1_1995930; chr1_1995970; chr1_1995978; chr1_1995980; chr1_1996004; chr1_1996013
chr1_2034084_2034242	chr1	2034084	2034242	159	5	100624245	CCR6	Promoter (<=1kb)	CpG shores	hypo		ASVsDL_D14	1	2016600	2034172	17573	2	XM_021086056.1	0	chr1_2034084; chr1_2034092; chr1_2034115; chr1_2034176; chr1_2034242
chr1_2040430_2040501	chr1	2040430	2040501	72	7	100624245	CCR6	Distal Intergenic	CpG shelves	hypo		ASVsDL_D1	1	2016600	2034172	17573	2	XM_021086056.1	-6258	chr1_2040430; chr1_2040440; chr1_2040466; chr1_2040468; chr1_2040483; chr1_2040492; chr1_2040501
chr1_2203046_2203151	chr1	2203046	2203151	106	5	100515286	RPS6KA2	Promoter (<=1kb)	CpG islands	hyper		ASVsDL_D21	1	2203825	2522604	318780	1	XM_021086109.1	-674	chr1_2203046; chr1_2203076; chr1_2203093; chr1_2203134; chr1_2203151
chr1_2257815_2257878	chr1	2257815	2257878	64	5	100515286	RPS6KA2	Intron (XM_021086109.1/100515286, intron 2 of 23)	CpG islands	hyper		ASVsDL_D0	1	2203825	2522604	318780	1	XM_021086109.1	53990	chr1_2257815; chr1_2257825; chr1_2257828; chr1_2257840; chr1_2257878
chr1_2264100_2267333	chr1	2264100	2267333	3234	17	100515286	RPS6KA2	Intron (XM_021086109.1/100515286, intron 3 of 23)	CpG islands	hyper		ASVsDL_D14	1	2203825	2522604	318780	1	XM_021086109.1	60275	chr1_2264100; chr1_2264923; chr1_2264938; chr1_2264955; chr1_2264964; chr1_2264978; chr1_2265017; chr1_2265046; chr1_2265056; chr1_2265067; chr1_2265084; chr1_2265100; chr1_2265103; chr1_2265121; chr1_2265137; chr1_2267317; chr1_2267333
chr1_2264923_2265137	chr1	2264923	2265137	215	14	100515286	RPS6KA2	Intron (XM_021086109.1/100515286, intron 3 of 23)	CpG islands	hyper		ASVsDL_D1; ASVsDL_D21	1	2203825	2522604	318780	1	XM_021086109.1	61098	chr1_2264923; chr1_2264938; chr1_2264955; chr1_2264964; chr1_2264978; chr1_2265017; chr1_2265046; chr1_2265056; chr1_2265067; chr1_2265084; chr1_2265100; chr1_2265103; chr1_2265121; chr1_2265137
chr1_2264923_2267333	chr1	2264923	2267333	2411	16	100515286	RPS6KA2	Intron (XM_021086109.1/100515286, intron 3 of 23)	CpG islands	hyper		ASVsDL_D7	1	2203825	2522604	318780	1	XM_021086109.1	61098	chr1_2264923; chr1_2264955; chr1_2264964; chr1_2264978; chr1_2265017; chr1_2265046; chr1_2265056; chr1_2265067; chr1_2265084; chr1_2265100; chr1_2265103; chr1_2265121; chr1_2265137; chr1_2267317; chr1_2267333
chr1_2265046_2265137	chr1	2265046	2265137	92	8	100515286	RPS6KA2	Intron (XM_021086109.1/100515286, intron 3 of 23)	CpG islands	hyper		ASVsDL_D0	1	2203825	2522604	318780	1	XM_021086109.1	61221	chr1_2265046; chr1_2265056; chr1_2265067; chr1_2265084; chr1_2265100; chr1_2265103; chr1_2265121; chr1_2265137
chr1_2271414_2271501	chr1	2271414	2271501	88	9	100515286	RPS6KA2	Intron (XM_021086109.1/100515286, intron 3 of 23)	CpG islands	hyper		ASVsDL_D0	1	2203825	2522604	318780	1	XM_021086109.1	67589	chr1_2271414; chr1_2271427; chr1_2271437; chr1_2271439; chr1_2271443; chr1_2271446; chr1_2271458; chr1_2271501
chr1_2271414_2271753	chr1	2271414	2271753	340	16	100515286	RPS6KA2	Intron (XM_021086109.1/100515286, intron 3 of 23)	CpG islands	hyper		ASVsDL_D1	1	2203825	2522604	318780	1	XM_021086109.1	67589	chr1_2271414; chr1_2271427; chr1_2271437; chr1_2271439; chr1_2271443; chr1_2271446; chr1_2271458; chr1_2271476; chr1_2271501; chr1_2271518; chr1_2271525; chr1_2271676; chr1_2271702; chr1_2271724; chr1_2271746; chr1_2271753
chr1_2271676_2271789	chr1	2271676	2271789	114	8	100515286	RPS6KA2	Intron (XM_021086109.1/100515286, intron 3 of 23)	CpG islands	hyper		ASVsDL_D0	1	2203825	2522604	318780	1	XM_021086109.1	67851	chr1_2271676; chr1_2271702; chr1_2271724; chr1_2271746; chr1_2271753; chr1_2271759; chr1_2271764; chr1_2271789
chr1_2271702_2271789	chr1	2271702	2271789	88	7	100515286	RPS6KA2	Intron (XM_021086109.1/100515286, intron 3 of 23)	CpG islands	hyper		ASVsDL_D7	1	2203825	2522604	318780	1	XM_021086109.1	67877	chr1_2271702; chr1_2271746; chr1_2271753; chr1_2271759; chr1_2271764; chr1_2271789
chr1_2339103_2339220	chr1	2339103	2339220	118	10	100515286	RPS6KA2	Intron (XM_021086109.1/100515286, intron 3 of 23)	CpG islands	hypo		ASVsDL_D0	1	2203825	2522604	318780	1	XM_021086109.1	135278	chr1_2339103; chr1_2339126; chr1_2339142; chr1_2339144; chr1_2339148; chr1_2339156; chr1_2339170; chr1_2339198; chr1_2339208; chr1_2339220
chr1_2379432_2379504	chr1	2379432	2379504	73	5	100513634	MPC1	Intron (XM_021086109.1/100515286, intron 3 of 23)	Other	hypo		ASVsDL_D1; ASVsDL_D21	1	2541475	2551151	9677	1	XM_005654340.3	-161971	chr1_2379432; chr1_2379483; chr1_2379491; chr1_2379502; chr1_2379504
chr1_2418723_2418776	chr1	2418723	2418776	54	5	100513634	MPC1	Intron (XM_021086109.1/100515286, intron 3 of 23)	CpG islands	hyper	OstVsCon_D7		1	2541475	2551151	9677	1	XM_005654340.3	-122699	chr1_2418723; chr1_2418736; chr1_2418740; chr1_2418757; chr1_2418776
chr1_2522336_2522396	chr1	2522336	2522396	61	5	100513634	MPC1	3' UTR	CpG islands	hypo		ASVsDL_D7	1	2541475	2551151	9677	1	XM_005654340.3	-19079	chr1_2522336; chr1_2522350; chr1_2522361; chr1_2522391; chr1_2522396
chr1_2561988_2562041	chr1	2561988	2562041	54	4	100513321	SFT2D1	Distal Intergenic	Other	hyper		ASVsDL_D7; ASVsDL_D21	1	2576815	2593516	16702	1	NM_001244534.1	-14774	chr1_2561988; chr1_2561994; chr1_2562016; chr1_2562041
chr1_2566538_2566634	chr1	2566538	2566634	97	4	100513321	SFT2D1	Distal Intergenic	CpG shores	hyper		ASVsDL_D7	1	2576815	2593516	16702	1	NM_001244534.1	-10181	chr1_2566538; chr1_2566619; chr1_2566628; chr1_2566634
chr1_2569320_2569381	chr1	2569320	2569381	62	8	100513321	SFT2D1	Distal Intergenic	CpG shores	hyper	OstVsCon_D1		1	2576815	2593516	16702	1	NM_001244534.1	-7434	chr1_2569320; chr1_2569322; chr1_2569324; chr1_2569328; chr1_2569331; chr1_2569352; chr1_2569368; chr1_2569381
chr1_2618464_2618535	chr1	2618464	2618535	72	6	102157949	LOC102157949	Distal Intergenic	CpG islands	hyper		ASVsDL_D0	1	2623516	2706416	82901	1	XR_002342236.1	-4981	chr1_2618464; chr1_2618467; chr1_2618483; chr1_2618493; chr1_2618506; chr1_2618535
chr1_2664823_2664885	chr1	2664823	2664885	63	5	102157949	LOC102157949	Intron (XR_002342236.1/102157949, intron 3 of 8)	Other	hypo		ASVsDL_D1	1	2623520	2706416	82897	1	XR_002342237.1	41303	chr1_2664823; chr1_2664834; chr1_2664850; chr1_2664883; chr1_2664885
chr1_2985088_2985172	chr1	2985088	2985172	85	7	104796103	MIR9831	Intron (XM_021071824.1/110256592, intron 1 of 1)	Other	hyper		ASVsDL_D1	1	2893742	2893818	77	1	NR_128518.1	91346	chr1_2985088; chr1_2985098; chr1_2985100; chr1_2985130; chr1_2985132; chr1_2985147; chr1_2985172
chr1_3365210_3365267	chr1	3365210	3365267	58	6	100157121	C1H6orf118	Intron (XM_021071805.1/100154378, intron 17 of 22)	CpG shelves	hyper		ASVsDL_D14	1	3403704	3426919	23216	1	XR_001305834.2	-38437	chr1_3365210; chr1_3365235; chr1_3365242; chr1_3365249; chr1_3365257; chr1_3365267
chr1_3420543_3420602	chr1	3420543	3420602	60	5	100157121	C1H6orf118	Intron (XR_001305834.2/100157121, intron 6 of 9)	Other	hyper		ASVsDL_D0	1	3403704	3426919	23216	1	XR_001305834.2	16839	chr1_3420543; chr1_3420559; chr1_3420570; chr1_3420583; chr1_3420602
chr1_3428939_3430430	chr1	3428939	3430430	1492	4	100157121	C1H6orf118	Distal Intergenic	CpG shores	hyper		ASVsDL_D7	1	3403704	3426919	23216	1	XR_001305834.2	25235	chr1_3428939; chr1_3430394; chr1_3430404; chr1_3430430
chr1_3597096_3597163	chr1	3597096	3597163	68	6	106508791	LOC106508791	Distal Intergenic	Other	hyper		ASVsDL_D14	1	3755907	3768854	12948	1	XR_001305838.2	-158744	chr1_3597096; chr1_3597104; chr1_3597151; chr1_3597161; chr1_3597163
chr1_4273940_4274104	chr1	4273940	4274104	165	11	102165158	LOC102165158	Distal Intergenic	CpG islands	hyper		ASVsDL_D21	1	4252969	4263990	11022	1	XR_300603.3	20971	chr1_4273940; chr1_4273949; chr1_4273970; chr1_4273979; chr1_4274026; chr1_4274028; chr1_4274059; chr1_4274067; chr1_4274070; chr1_4274081; chr1_4274104
chr1_4573849_4573900	chr1	4573849	4573900	52	4	110256930	LOC110256930	Distal Intergenic	Other	hyper		ASVsDL_D0; ASVsDL_D14; ASVsDL_D21	1	4602324	4605142	2819	2	XR_002339016.1	31242	chr1_4573849; chr1_4573851; chr1_4573860; chr1_4573900
chr1_4929402_4929469	chr1	4929402	4929469	68	5	110259875	LOC110259875	Distal Intergenic	CpG shelves	hyper		ASVsDL_D14	1	4915995	4922261	6267	1	XR_002342275.1	13407	chr1_4929402; chr1_4929419; chr1_4929443; chr1_4929454; chr1_4929469
chr1_4930698_4930835	chr1	4930698	4930835	138	6	110259878	LOC110259878	Distal Intergenic	Other	hyper		ASVsDL_D1	1	4944881	4950274	5394	1	XR_002342280.1	-14046	chr1_4930698; chr1_4930715; chr1_4930736; chr1_4930816; chr1_4930823; chr1_4930835
chr1_4930698_4930963	chr1	4930698	4930963	266	12	110259878	LOC110259878	Distal Intergenic	Other	hyper		ASVsDL_D21	1	4944881	4950274	5394	1	XR_002342280.1	-13918	chr1_4930698; chr1_4930715; chr1_4930736; chr1_4930816; chr1_4930823; chr1_4930835; chr1_4930855; chr1_4930901; chr1_4930937; chr1_4930950; chr1_4930958; chr1_4930963
chr1_4930816_4930982	chr1	4930816	4930982	167	12	110259878	LOC110259878	Distal Intergenic	Other	hyper		ASVsDL_D14	1	4944881	4950274	5394	1	XR_002342280.1	-13899	chr1_4930816; chr1_4930823; chr1_4930835; chr1_4930855; chr1_4930901; chr1_4930937; chr1_4930967; chr1_4930979; chr1_4930982
chr1_4930950_4931005	chr1	4930950	4931005	56	8	110259878	LOC110259878	Distal Intergenic	Other	hyper		ASVsDL_D1	1	4944881	4950274	5394	1	XR_002342280.1	-13876	chr1_4930950; chr1_4930958; chr1_4930979; chr1_4930982; chr1_4930995; chr1_4931005
chr1_5050044_5050134	chr1	5050044	5050134	91	8	106508449	LOC106508449	Intron (XM_021071855.1/106506364, intron 4 of 4)	Other	hyper	OstVsCon_D14		1	5072128	5083744	11617	1	XR_001305307.2	-21994	chr1_5050044; chr1_5050066; chr1_5050083; chr1_5050085; chr1_5050092; chr1_5050102; chr1_5050128; chr1_5050134
chr1_5361475_5361528	chr1	5361475	5361528	54	6	106506364	PACRG	Intron (XM_021071855.1/106506364, intron 2 of 4)	Other	hyper	OstVsCon_D14		1	4964686	5465258	500573	2	XM_021071855.1	103730	chr1_5361475; chr1_5361481; chr1_5361502; chr1_5361520; chr1_5361525; chr1_5361528
chr1_6668843_6670241	chr1	6668843	6670241	1399	5	100156632	AGPAT4	Intron (NM_001044603.2/733673, intron 8 of 10)	Other	hyper		ASVsDL_D14	1	6761734	6883541	121808	1	XM_021097343.1	-91493	chr1_6668843; chr1_6668875; chr1_6668892; chr1_6670216; chr1_6670241
chr1_6708877_6709029	chr1	6708877	6709029	153	5	100156632	AGPAT4	Intron (NM_001044603.2/733673, intron 9 of 10)	CpG shelves	hyper		ASVsDL_D14	1	6761734	6883541	121808	1	XM_021097343.1	-52705	chr1_6708877; chr1_6708902; chr1_6708934; chr1_6708939; chr1_6709029
chr1_6732636_6732733	chr1	6732636	6732733	98	10	100156632	AGPAT4	Distal Intergenic	Other	hyper		ASVsDL_D21	1	6761734	6883541	121808	1	XM_021097343.1	-29001	chr1_6732636; chr1_6732655; chr1_6732659; chr1_6732668; chr1_6732678; chr1_6732696; chr1_6732706; chr1_6732710; chr1_6732722; chr1_6732733
chr1_6787686_6787752	chr1	6787686	6787752	67	7	100156632	AGPAT4	Intron (XM_021097343.1/100156632, intron 1 of 8)	CpG islands	hypo		ASVsDL_D7	1	6772030	6883555	111526	1	XM_005654346.3	15656	chr1_6787686; chr1_6787697; chr1_6787702; chr1_6787711; chr1_6787714; chr1_6787743; chr1_6787752
chr1_6848734_6850768	chr1	6848734	6850768	2035	4	100156632	AGPAT4	Intron (XM_021097343.1/100156632, intron 2 of 8)	Other	hyper		ASVsDL_D1	1	6807762	6883255	75494	1	NM_001143697.1	40972	chr1_6848734; chr1_6848809; chr1_6850759; chr1_6850768
chr1_6972110_6972160	chr1	6972110	6972160	51	6	100154202	MAP3K4	Intron (XM_021086232.1/100154202, intron 1 of 26)	CpG islands	hyper	OstVsCon_D14		1	6891255	6996905	105651	2	XM_021086232.1	24745	chr1_6972110; chr1_6972131; chr1_6972137; chr1_6972157; chr1_6972160
chr1_6972157_6972208	chr1	6972157	6972208	52	6	100154202	MAP3K4	Intron (XM_021086232.1/100154202, intron 1 of 26)	CpG islands	hyper		ASVsDL_D7	1	6891255	6996905	105651	2	XM_021086232.1	24697	chr1_6972157; chr1_6972160; chr1_6972175; chr1_6972178; chr1_6972180; chr1_6972208
chr1_7094062_7094210	chr1	7094062	7094210	149	6	733660	PLG	Intron (NM_001044590.2/733660, intron 12 of 18)	Other	hypo		ASVsDL_D14	1	7062399	7109521	47123	1	NM_001044590.2	31663	chr1_7094062; chr1_7094070; chr1_7094107; chr1_7094109; chr1_7094127; chr1_7094210
chr1_7202943_7203018	chr1	7202943	7203018	76	4	100142677	SLC22A3	Intron (XM_021086250.1/100142677, intron 1 of 10)	CpG shelves	hyper		ASVsDL_D1; ASVsDL_D14; ASVsDL_D21	1	7105486	7207388	101903	2	XM_021086250.1	4370	chr1_7202943; chr1_7202964; chr1_7202991; chr1_7203018
chr1_7214385_7215339	chr1	7214385	7215339	955	6	106508794	LOC106508794	Exon (XR_001305844.2/106508794, exon 3 of 3)	Other	hyper		ASVsDL_D21	1	7207565	7216482	8918	1	XR_002342299.1	6820	chr1_7214385; chr1_7214399; chr1_7215293; chr1_7215323; chr1_7215337; chr1_7215339
chr1_7217266_7217518	chr1	7217266	7217518	253	8	106508794	LOC106508794	Distal Intergenic	Other	hyper	OstVsCon_D21		1	7207565	7216482	8918	1	XR_002342299.1	9701	chr1_7217266; chr1_7217359; chr1_7217409; chr1_7217441; chr1_7217446; chr1_7217488; chr1_7217505; chr1_7217518
chr1_7353689_7353740	chr1	7353689	7353740	52	4	397049	SLC22A1	Intron (NM_001348975.1/397049, intron 6 of 10)	CpG shores	hypo		ASVsDL_D0; ASVsDL_D1; ASVsDL_D7; ASVsDL_D14	1	7340442	7365529	25088	2	NM_001348975.1	11789	chr1_7353689; chr1_7353711; chr1_7353734; chr1_7353740
chr1_7359448_7360899	chr1	7359448	7360899	1452	5	397049	SLC22A1	Intron (NM_001348975.1/397049, intron 1 of 10)	CpG shelves	hypo		ASVsDL_D0	1	7340442	7365529	25088	2	NM_001348975.1	4630	chr1_7359448; chr1_7360674; chr1_7360833; chr1_7360891; chr1_7360899
chr1_7360674_7360899	chr1	7360674	7360899	226	4	397049	SLC22A1	Intron (NM_001348975.1/397049, intron 1 of 10)	Other	hypo		ASVsDL_D14	1	7340442	7365529	25088	2	NM_001348975.1	4630	chr1_7360674; chr1_7360833; chr1_7360891; chr1_7360899
chr1_7397951_7399691	chr1	7397951	7399691	1741	6	397049	SLC22A1	Intron (NM_001244473.1/397214, intron 29 of 47)	CpG islands	hypo		ASVsDL_D21	1	7340442	7365543	25102	2	XM_021082548.1	-32408	chr1_7397951; chr1_7399651; chr1_7399653; chr1_7399666; chr1_7399675; chr1_7399691
chr1_7425514_7425572	chr1	7425514	7425572	59	5	397214	IGF2R	Intron (NM_001244473.1/397214, intron 10 of 47)	CpG shores	hypo		ASVsDL_D0; ASVsDL_D14; ASVsDL_D21	1	7369485	7472480	102996	2	NM_001244473.1	46908	chr1_7425514; chr1_7425526; chr1_7425530; chr1_7425558; chr1_7425572
chr1_7433642_7433708	chr1	7433642	7433708	67	5	397214	IGF2R	Exon (NM_001244473.1/397214, exon 7 of 48)	CpG shores	hyper		ASVsDL_D14	1	7369485	7472480	102996	2	NM_001244473.1	38772	chr1_7433642; chr1_7433672; chr1_7433678; chr1_7433690; chr1_7433708
chr1_7433642_7433708	chr1	7433642	7433708	67	5	397214	IGF2R	Exon (NM_001244473.1/397214, exon 7 of 48)	CpG shores	hypo		ASVsDL_D1	1	7369485	7472480	102996	2	NM_001244473.1	38772	chr1_7433642; chr1_7433672; chr1_7433678; chr1_7433690; chr1_7433708
chr1_7447718_7447791	chr1	7447718	7447791	74	6	397214	IGF2R	Intron (NM_001244473.1/397214, intron 2 of 47)	CpG islands	hypo		ASVsDL_D7	1	7369485	7472480	102996	2	NM_001244473.1	24689	chr1_7447718; chr1_7447757; chr1_7447770; chr1_7447772; chr1_7447789; chr1_7447791
chr1_7455514_7456184	chr1	7455514	7456184	671	7	397214	IGF2R	Intron (NM_001244473.1/397214, intron 1 of 47)	Other	hypo		ASVsDL_D14	1	7369485	7472480	102996	2	NM_001244473.1	16296	chr1_7455514; chr1_7455518; chr1_7456137; chr1_7456150; chr1_7456157; chr1_7456163; chr1_7456184
chr1_7484144_7484238	chr1	7484144	7484238	95	5	102166961	LOC102166961	Distal Intergenic	Other	hypo		ASVsDL_D0; ASVsDL_D1; ASVsDL_D7	1	7488347	7493440	5094	2	XR_002342307.1	9202	chr1_7484144; chr1_7484163; chr1_7484184; chr1_7484187; chr1_7484238
chr1_7499071_7499220	chr1	7499071	7499220	150	8	102166961	LOC102166961	Intron (XR_001305846.2/102166961, intron 1 of 3)	Other	hypo		ASVsDL_D1	1	7488344	7495676	7333	2	XR_001305848.2	-3395	chr1_7499071; chr1_7499131; chr1_7499134; chr1_7499140; chr1_7499159; chr1_7499204; chr1_7499218; chr1_7499220
chr1_7499131_7499220	chr1	7499131	7499220	90	7	102166961	LOC102166961	Intron (XR_001305846.2/102166961, intron 1 of 3)	Other	hypo		ASVsDL_D14	1	7488344	7495676	7333	2	XR_001305848.2	-3455	chr1_7499131; chr1_7499134; chr1_7499140; chr1_7499159; chr1_7499204; chr1_7499218; chr1_7499220
chr1_7508146_7508243	chr1	7508146	7508243	98	4	102166961	LOC102166961	Distal Intergenic	Other	hypo		ASVsDL_D0	1	7488344	7504318	15975	2	XR_001305846.2	-3828	chr1_7508146; chr1_7508234; chr1_7508240; chr1_7508243
chr1_7518796_7518869	chr1	7518796	7518869	74	5	102166961	LOC102166961	Distal Intergenic	Other	hypo		ASVsDL_D0	1	7488344	7504318	15975	2	XR_001305846.2	-14478	chr1_7518796; chr1_7518803; chr1_7518805; chr1_7518836; chr1_7518869
chr1_7518796_7519013	chr1	7518796	7519013	218	9	102166961	LOC102166961	Distal Intergenic	Other	hypo		ASVsDL_D7	1	7488344	7504318	15975	2	XR_001305846.2	-14478	chr1_7518796; chr1_7518803; chr1_7518805; chr1_7518836; chr1_7518869; chr1_7518893; chr1_7518977; chr1_7519013
chr1_7573923_7574087	chr1	7573923	7574087	165	4	100152694	PNLDC1	Intron (XM_013992448.2/100152694, intron 6 of 17)	Other	hypo		ASVsDL_D0	1	7560085	7580054	19970	2	XM_001926341.5	5967	chr1_7573923; chr1_7573981; chr1_7574011; chr1_7574087
chr1_7588822_7589010	chr1	7588822	7589010	189	9	100156324	MRPL18	Promoter (<=1kb)	CpG shores	hyper		ASVsDL_D1	1	7581763	7589346	7584	2	XM_001928356.4	336	chr1_7588822; chr1_7588834; chr1_7588837; chr1_7588861; chr1_7588867; chr1_7588871; chr1_7588897; chr1_7588978; chr1_7589010
chr1_7588822_7588897	chr1	7588822	7588897	76	7	100156324	MRPL18	Promoter (<=1kb)	CpG shores	hyper		ASVsDL_D14	1	7581763	7589346	7584	2	XM_001928356.4	449	chr1_7588822; chr1_7588834; chr1_7588837; chr1_7588861; chr1_7588867; chr1_7588871; chr1_7588897
chr1_7588822_7589108	chr1	7588822	7589108	287	11	100156324	MRPL18	Promoter (<=1kb)	CpG shores	hyper		ASVsDL_D21	1	7581763	7589346	7584	2	XM_001928356.4	238	chr1_7588822; chr1_7588834; chr1_7588837; chr1_7588861; chr1_7588867; chr1_7588871; chr1_7588897; chr1_7588978; chr1_7589010; chr1_7589101; chr1_7589108
chr1_7617386_7617451	chr1	7617386	7617451	66	6	100152303	ACAT2	Distal Intergenic	Other	hyper		ASVsDL_D7	1	7600616	7612861	12246	2	XM_001928345.4	-4525	chr1_7617386; chr1_7617419; chr1_7617442; chr1_7617451
chr1_8094844_8094950	chr1	8094844	8094950	107	7	100154276	FNDC1	Intron (XM_005659118.3/100154276, intron 1 of 27)	Other	hyper		ASVsDL_D14	1	8007320	8106875	99556	2	XM_005659118.3	11925	chr1_8094844; chr1_8094864; chr1_8094871; chr1_8094892; chr1_8094930; chr1_8094950
chr1_8095048_8095201	chr1	8095048	8095201	154	6	100154276	FNDC1	Intron (XM_005659118.3/100154276, intron 1 of 27)	Other	hyper		ASVsDL_D14	1	8007320	8106875	99556	2	XM_005659118.3	11674	chr1_8095048; chr1_8095100; chr1_8095131; chr1_8095162; chr1_8095201
chr1_8155029_8155594	chr1	8155029	8155594	566	15	106508799	LOC106508799	Distal Intergenic	CpG islands	hypo		ASVsDL_D14	1	8163238	8188603	25366	1	XR_001305857.2	-7644	chr1_8155029; chr1_8155077; chr1_8155109; chr1_8155359; chr1_8155366; chr1_8155384; chr1_8155402; chr1_8155404; chr1_8155527; chr1_8155531; chr1_8155533; chr1_8155539; chr1_8155550; chr1_8155594
chr1_8161222_8161326	chr1	8161222	8161326	105	7	106508799	LOC106508799	Promoter (1-2kb)	CpG islands	hypo	OstVsCon_D21		1	8163238	8188603	25366	1	XR_001305857.2	-1912	chr1_8161222; chr1_8161232; chr1_8161249; chr1_8161275; chr1_8161294; chr1_8161296; chr1_8161326
chr1_8254097_8255685	chr1	8254097	8255685	1589	5	100156750	RSPH3	Intron (XM_001926970.6/100156750, intron 2 of 7)	Other	hypo		ASVsDL_D0	1	8243177	8265816	22640	1	XM_001926970.6	10920	chr1_8254097; chr1_8254143; chr1_8255522; chr1_8255669; chr1_8255685
chr1_8348986_8349065	chr1	8348986	8349065	80	9	100521937	LOC100521937	Promoter (<=1kb)	CpG islands	hyper		ASVsDL_D14	1	8348659	8395999	47341	1	XR_002342336.1	327	chr1_8348986; chr1_8348998; chr1_8349044; chr1_8349059; chr1_8349065
chr1_8447215_8447317	chr1	8447215	8447317	103	6	110259902	LOC110259902	Intron (XM_013992459.2/100152815, intron 8 of 13)	CpG shores	hyper		ASVsDL_D21	1	8460866	8471017	10152	1	XR_002342352.1	-13549	chr1_8447215; chr1_8447235; chr1_8447245; chr1_8447304; chr1_8447314; chr1_8447317
chr1_8447967_8448030	chr1	8447967	8448030	64	4	110259902	LOC110259902	Intron (XM_013992459.2/100152815, intron 8 of 13)	CpG shores	hyper		ASVsDL_D1	1	8460866	8471017	10152	1	XR_002342352.1	-12836	chr1_8447967; chr1_8447997; chr1_8448014; chr1_8448030
chr1_8742809_8747036	chr1	8742809	8747036	4228	4	100156875	TMEM181	Intron (XM_021086385.1/100627260, intron 2 of 16)	CpG shores	hyper		ASVsDL_D7	1	8564752	8642358	77607	2	XM_021074745.1	-100451	chr1_8742809; chr1_8742813; chr1_8742846; chr1_8747036
chr1_8759277_8760748	chr1	8759277	8760748	1472	8	100156875	TMEM181	Intron (XM_021086385.1/100627260, intron 2 of 16)	Other	hyper		ASVsDL_D14	1	8564752	8642358	77607	2	XM_021074745.1	-116919	chr1_8759277; chr1_8759310; chr1_8759360; chr1_8759379; chr1_8760707; chr1_8760726; chr1_8760732; chr1_8760748
chr1_8773655_8773725	chr1	8773655	8773725	71	6	100627260	TULP4	Intron (XM_021086385.1/100627260, intron 2 of 16)	Other	hyper	OstVsCon_D14		1	8650811	8891596	240786	2	XM_021086385.1	117871	chr1_8773655; chr1_8773676; chr1_8773688; chr1_8773725
chr1_9060817_9060892	chr1	9060817	9060892	76	5	100516167	SYNJ2	Intron (XM_021086423.1/100516167, intron 4 of 27)	CpG islands	hyper	OstVsCon_D14		1	9014206	9109050	94845	2	XM_021086423.1	48158	chr1_9060817; chr1_9060821; chr1_9060843; chr1_9060873; chr1_9060892
chr1_9085251_9085389	chr1	9085251	9085389	139	6	100516167	SYNJ2	Intron (XM_021086423.1/100516167, intron 1 of 27)	CpG shores	hypo		ASVsDL_D0	1	9014206	9109050	94845	2	XM_021086423.1	23661	chr1_9085251; chr1_9085305; chr1_9085318; chr1_9085381; chr1_9085389
chr1_9093452_9093524	chr1	9093452	9093524	73	4	100516167	SYNJ2	Intron (XM_021086423.1/100516167, intron 1 of 27)	Other	hyper		ASVsDL_D14	1	9014206	9109050	94845	2	XM_021086423.1	15526	chr1_9093452; chr1_9093458; chr1_9093497; chr1_9093524
chr1_9109727_9109947	chr1	9109727	9109947	221	6	110259909	LOC110259909	Promoter (<=1kb)	CpG shores	hyper		ASVsDL_D7	1	9109436	9110501	1066	1	XR_002342370.1	291	chr1_9109727; chr1_9109750; chr1_9109781; chr1_9109864; chr1_9109941; chr1_9109947
chr1_9130915_9130965	chr1	9130915	9130965	51	7	106506437	LOC106506437	3' UTR	CpG islands	hypo	OstVsCon_D1		1	9121330	9126540	5211	2	XR_001301716.2	-4375	chr1_9130915; chr1_9130917; chr1_9130933; chr1_9130937; chr1_9130951; chr1_9130953; chr1_9130965
chr1_9207486_9207655	chr1	9207486	9207655	170	9	100627455	SNX9	Intron (XM_021086441.1/100627455, intron 1 of 16)	Other	hyper		ASVsDL_D0	1	9130360	9238974	108615	2	XM_021086441.1	31319	chr1_9207486; chr1_9207494; chr1_9207523; chr1_9207528; chr1_9207578; chr1_9207591; chr1_9207597; chr1_9207646; chr1_9207655
chr1_9207486_9207597	chr1	9207486	9207597	112	7	100627455	SNX9	Intron (XM_021086441.1/100627455, intron 1 of 16)	Other	hyper		ASVsDL_D1; ASVsDL_D7	1	9130360	9238974	108615	2	XM_021086441.1	31377	chr1_9207486; chr1_9207494; chr1_9207523; chr1_9207528; chr1_9207578; chr1_9207591; chr1_9207597
chr1_9207494_9207597	chr1	9207494	9207597	104	6	100627455	SNX9	Intron (XM_021086441.1/100627455, intron 1 of 16)	Other	hyper		ASVsDL_D21	1	9130360	9238974	108615	2	XM_021086441.1	31377	chr1_9207494; chr1_9207523; chr1_9207528; chr1_9207578; chr1_9207591; chr1_9207597
chr1_9797386_9797442	chr1	9797386	9797442	57	6	110259919	LOC110259919	Intron (XM_021071884.1/100152904, intron 20 of 20)	CpG shelves	hyper		ASVsDL_D21	1	9746370	9768345	21976	2	XR_002342399.1	-29041	chr1_9797386; chr1_9797390; chr1_9797398; chr1_9797407; chr1_9797409; chr1_9797442
chr1_9822994_9823052	chr1	9822994	9823052	59	6	110259919	LOC110259919	Intron (XM_021071884.1/100152904, intron 12 of 20)	CpG shelves	hypo		ASVsDL_D7	1	9746370	9768345	21976	2	XR_002342399.1	-54649	chr1_9822994; chr1_9823013; chr1_9823019; chr1_9823033; chr1_9823035; chr1_9823052
chr1_9866516_9866631	chr1	9866516	9866631	116	4	110259919	LOC110259919	Intron (XM_021071884.1/100152904, intron 7 of 20)	Other	hypo		ASVsDL_D0; ASVsDL_D21	1	9746370	9768345	21976	2	XR_002342399.1	-98171	chr1_9866516; chr1_9866521; chr1_9866608; chr1_9866631
chr1_9866516_9871451	chr1	9866516	9871451	4936	5	110259919	LOC110259919	Intron (XM_021071884.1/100152904, intron 7 of 20)	Other	hypo		ASVsDL_D14	1	9746370	9768345	21976	2	XR_002342399.1	-98171	chr1_9866516; chr1_9866521; chr1_9866608; chr1_9866631; chr1_9871451
chr1_10620462_10620573	chr1	10620462	10620573	112	5	104796614	MIR9787	Distal Intergenic	Other	hyper		ASVsDL_D0	1	10700366	10700456	91	2	NR_128466.1	79883	chr1_10620462; chr1_10620484; chr1_10620540; chr1_10620546; chr1_10620573
chr1_11766035_11766121	chr1	11766035	11766121	87	5	100155014	TIAM2	Intron (XM_021071964.1/100155014, intron 2 of 26)	CpG shores	hypo		ASVsDL_D0	1	11648506	11769028	120523	2	XM_021071964.1	2907	chr1_11766035; chr1_11766060; chr1_11766080; chr1_11766082; chr1_11766121
chr1_11816620_11819202	chr1	11816620	11819202	2583	6	100155014	TIAM2	Intron (XM_021071951.1/100155014, intron 1 of 27)	Other	hypo		ASVsDL_D21	1	11648506	11786478	137973	2	XM_021071952.1	-30142	chr1_11816620; chr1_11816701; chr1_11819160; chr1_11819183; chr1_11819189; chr1_11819202
chr1_11920412_11921078	chr1	11920412	11921078	667	4	100155014	TIAM2	Intron (XR_002338279.1/100512874, intron 21 of 22)	Other	hyper		ASVsDL_D14	1	11648506	11897869	249364	2	XM_021071939.1	-22543	chr1_11920412; chr1_11920432; chr1_11921053; chr1_11921078
chr1_12004616_12007031	chr1	12004616	12007031	2416	4	100155014	TIAM2	Intron (XR_002338279.1/100512874, intron 20 of 22)	Other	hypo		ASVsDL_D0	1	11648506	11897869	249364	2	XM_021071939.1	-106747	chr1_12004616; chr1_12004624; chr1_12007004; chr1_12007031
chr1_12036797_12036867	chr1	12036797	12036867	71	7	100512874	SCAF8	Intron (XR_002338279.1/100512874, intron 20 of 22)	Other	hypo		ASVsDL_D1; ASVsDL_D7	1	11888108	12121729	233622	2	XR_002338279.1	84862	chr1_12036797; chr1_12036806; chr1_12036815; chr1_12036819; chr1_12036838; chr1_12036862; chr1_12036867
chr1_12145237_12145289	chr1	12145237	12145289	53	5	110256595	LOC110256595	Distal Intergenic	Other	hypo		ASVsDL_D14	1	12122577	12125436	2860	1	XR_002338284.1	22660	chr1_12145237; chr1_12145242; chr1_12145249; chr1_12145268; chr1_12145289
chr1_12187260_12187331	chr1	12187260	12187331	72	7	110256595	LOC110256595	Distal Intergenic	Other	hyper		ASVsDL_D1	1	12122577	12125436	2860	1	XR_002338284.1	64683	chr1_12187260; chr1_12187263; chr1_12187280; chr1_12187286; chr1_12187313; chr1_12187326; chr1_12187331
chr1_12213025_12213085	chr1	12213025	12213085	61	4	100513248	CNKSR3	Distal Intergenic	Other	hyper		ASVsDL_D21	1	12297740	12396946	99207	1	XM_021086603.1	-84655	chr1_12213025; chr1_12213050; chr1_12213070; chr1_12213085
chr1_12701114_12701940	chr1	12701114	12701940	827	8	396802	OPRM1	Promoter (<=1kb)	Other	hyper	OstVsCon_D1		1	12634125	12702295	68171	2	NM_001001538.1	355	chr1_12701114; chr1_12701884; chr1_12701901; chr1_12701907; chr1_12701916; chr1_12701921; chr1_12701927; chr1_12701940
chr1_12955490_12955540	chr1	12955490	12955540	51	5	396802	OPRM1	Distal Intergenic	Other	hyper		ASVsDL_D7	1	12634125	12702295	68171	2	NM_001001538.1	-253195	chr1_12955490; chr1_12955503; chr1_12955513; chr1_12955537; chr1_12955540
chr1_12955490_12955540	chr1	12955490	12955540	51	5	396802	OPRM1	Distal Intergenic	Other	hypo	OstVsCon_D7		1	12634125	12702295	68171	2	NM_001001538.1	-253195	chr1_12955490; chr1_12955503; chr1_12955513; chr1_12955537; chr1_12955540
chr1_14199605_14199674	chr1	14199605	14199674	70	5	102163894	LOC102163894	Intron (XM_021084410.1/100157427, intron 150 of 150)	Other	hypo		ASVsDL_D14	1	14148312	14151214	2903	2	XR_300629.3	-48391	chr1_14199605; chr1_14199611; chr1_14199630; chr1_14199652; chr1_14199674
chr1_14430918_14430975	chr1	14430918	14430975	58	4	397435	ESR1	Intron (XM_021083057.1/397435, intron 2 of 7)	Other	hyper		ASVsDL_D21	1	14217032	14491165	274134	2	XM_021083057.1	60190	chr1_14430918; chr1_14430967; chr1_14430973; chr1_14430975
chr1_14733226_14733297	chr1	14733226	14733297	72	7	100516653	CCDC170	Intron (XM_021086697.1/100516653, intron 1 of 10)	Other	hypo	OstVsCon_D7		1	14652018	14721230	69213	2	XM_013992484.2	-11996	chr1_14733226; chr1_14733233; chr1_14733244; chr1_14733252; chr1_14733266; chr1_14733291; chr1_14733297
chr1_14910262_14910352	chr1	14910262	14910352	91	7	100157847	ZBTB2	Exon (XM_001927265.7/100152595, exon 5 of 6)	CpG islands	hyper	OstVsCon_D21		1	14883335	14894958	11624	1	XM_001929201.4	26927	chr1_14910262; chr1_14910303; chr1_14910340; chr1_14910349; chr1_14910352
chr1_14919310_14919381	chr1	14919310	14919381	72	10	100157847	ZBTB2	Intron (XM_001927265.7/100152595, intron 2 of 5)	CpG islands	hyper		ASVsDL_D21	1	14883335	14894958	11624	1	XM_001929201.4	35975	chr1_14919310; chr1_14919315; chr1_14919319; chr1_14919323; chr1_14919335; chr1_14919337; chr1_14919374; chr1_14919376; chr1_14919378; chr1_14919381
chr1_14932768_14932930	chr1	14932768	14932930	163	5	100157847	ZBTB2	Intron (XM_001927265.7/100152595, intron 2 of 5)	Other	hyper		ASVsDL_D21	1	14883335	14894958	11624	1	XM_001929201.4	49433	chr1_14932768; chr1_14932852; chr1_14932854; chr1_14932884; chr1_14932930
chr1_14936103_14936175	chr1	14936103	14936175	73	6	100157847	ZBTB2	Intron (XM_001927265.7/100152595, intron 2 of 5)	Other	hyper		ASVsDL_D1	1	14883335	14894958	11624	1	XM_001929201.4	52768	chr1_14936103; chr1_14936120; chr1_14936129; chr1_14936142; chr1_14936167; chr1_14936175
chr1_14955185_14955533	chr1	14955185	14955533	349	5	100152595	AKAP12	Intron (XM_001927265.7/100152595, intron 2 of 5)	Other	hyper		ASVsDL_D1; ASVsDL_D7	1	14904109	15017016	112908	2	XM_001927265.7	61483	chr1_14955185; chr1_14955308; chr1_14955433; chr1_14955468; chr1_14955533
chr1_14955308_14955533	chr1	14955308	14955533	226	4	100152595	AKAP12	Intron (XM_001927265.7/100152595, intron 2 of 5)	Other	hyper		ASVsDL_D21	1	14904109	15017016	112908	2	XM_001927265.7	61483	chr1_14955308; chr1_14955433; chr1_14955468; chr1_14955533
chr1_15035504_15035781	chr1	15035504	15035781	278	7	100152595	AKAP12	Distal Intergenic	Other	hypo		ASVsDL_D7	1	14904109	15017016	112908	2	XM_001927265.7	-18488	chr1_15035504; chr1_15035682; chr1_15035710; chr1_15035722; chr1_15035742; chr1_15035745; chr1_15035781
chr1_15052732_15052799	chr1	15052732	15052799	68	7	100152595	AKAP12	Distal Intergenic	Other	hypo		ASVsDL_D7	1	14904109	15017016	112908	2	XM_001927265.7	-35716	chr1_15052732; chr1_15052738; chr1_15052750; chr1_15052755; chr1_15052758; chr1_15052795; chr1_15052799
chr1_15196406_15196470	chr1	15196406	15196470	65	6	106508814	LOC106508814	Intron (XM_021086779.1/100154722, intron 26 of 28)	Other	hypo	OstVsCon_D1		1	15114956	15140793	25838	1	XR_002342450.1	81450	chr1_15196406; chr1_15196412; chr1_15196431; chr1_15196439; chr1_15196444; chr1_15196470
chr1_15780211_15780304	chr1	15780211	15780304	94	5	403124	IYD	Promoter (<=1kb)	Other	hyper		ASVsDL_D21	1	15756536	15779380	22845	2	XR_002341590.1	-831	chr1_15780211; chr1_15780230; chr1_15780255; chr1_15780261; chr1_15780304
chr1_16127593_16127662	chr1	16127593	16127662	70	5	445523	ULBP1	Distal Intergenic	CpG islands	hypo	OstVsCon_D1		1	16113774	16119273	5500	2	NM_001004035.1	-8320	chr1_16127593; chr1_16127624; chr1_16127627; chr1_16127657; chr1_16127662
chr1_16504125_16506245	chr1	16504125	16506245	2121	4	110259956	LOC110259956	Distal Intergenic	Other	hypo	OstVsCon_D14		1	16476543	16483996	7454	2	XR_002342477.1	-20129	chr1_16504125; chr1_16504156; chr1_16504172; chr1_16506245
chr1_16641652_16641760	chr1	16641652	16641760	109	7	100156182	TAB2	Distal Intergenic	Other	hypo		ASVsDL_D14	1	16533364	16611879	78516	2	XM_013992499.2	-29773	chr1_16641652; chr1_16641657; chr1_16641686; chr1_16641713; chr1_16641727; chr1_16641744; chr1_16641760
chr1_16694075_16694437	chr1	16694075	16694437	363	7	100156182	TAB2	Distal Intergenic	Other	hypo		ASVsDL_D7; ASVsDL_D21	1	16533364	16611879	78516	2	XM_013992499.2	-82196	chr1_16694075; chr1_16694084; chr1_16694090; chr1_16694113; chr1_16694211; chr1_16694432; chr1_16694437
chr1_16694211_16694488	chr1	16694211	16694488	278	4	100156182	TAB2	Distal Intergenic	Other	hypo		ASVsDL_D0; ASVsDL_D1	1	16533364	16611879	78516	2	XM_013992499.2	-82332	chr1_16694211; chr1_16694432; chr1_16694437; chr1_16694488
chr1_17855516_17855604	chr1	17855516	17855604	89	4	100157413	SASH1	Distal Intergenic	Other	hyper		ASVsDL_D21	1	17306364	17663117	356754	2	XM_021072061.1	-192399	chr1_17855516; chr1_17855538; chr1_17855587; chr1_17855604
chr1_18326043_18326327	chr1	18326043	18326327	285	5	100522716	LOC100522716	Intron (XR_002338298.1/100522716, intron 1 of 3)	Other	hyper		ASVsDL_D0; ASVsDL_D21	1	18302411	18329596	27186	2	XR_002338298.1	3269	chr1_18326043; chr1_18326061; chr1_18326066; chr1_18326069; chr1_18326327
chr1_21005005_21005079	chr1	21005005	21005079	75	6	100523292	UTRN	Intron (XM_021072273.1/100523292, intron 2 of 74)	Other	hyper		ASVsDL_D1	1	20514264	21001287	487024	2	XM_021072283.1	-3718	chr1_21005005; chr1_21005008; chr1_21005041; chr1_21005048; chr1_21005073; chr1_21005079
chr1_21304221_21304404	chr1	21304221	21304404	184	16	733596	PLAGL1	Promoter (<=1kb)	CpG islands	hyper	OstVsCon_D7		1	21304002	21371070	67069	1	XM_021084114.1	219	chr1_21304221; chr1_21304330; chr1_21304343; chr1_21304345; chr1_21304347; chr1_21304376; chr1_21304379; chr1_21304388; chr1_21304402; chr1_21304404
chr1_21558474_21558568	chr1	21558474	21558568	95	4	100524350	PHACTR2	Intron (XM_021087155.1/100524350, intron 1 of 12)	Other	hypo		ASVsDL_D1	1	21438744	21576961	138218	2	XM_021087155.1	18393	chr1_21558474; chr1_21558540; chr1_21558557; chr1_21558568
chr1_21565873_21565938	chr1	21565873	21565938	66	7	100524350	PHACTR2	Intron (XM_021087155.1/100524350, intron 1 of 12)	Other	hyper	OstVsCon_D7		1	21438744	21576961	138218	2	XM_021087155.1	11023	chr1_21565873; chr1_21565897; chr1_21565899; chr1_21565906; chr1_21565913; chr1_21565916; chr1_21565938
chr1_21917318_21917371	chr1	21917318	21917371	54	8	110256604	LOC110256604	Intron (XM_021072446.1/100151943, intron 6 of 6)	Other	hypo		ASVsDL_D7	1	21831872	21887144	55273	1	XR_002338347.1	85446	chr1_21917318; chr1_21917321; chr1_21917326; chr1_21917338; chr1_21917344; chr1_21917365; chr1_21917371
chr1_22001806_22002005	chr1	22001806	22002005	200	6	102166818	LOC102166818	Intron (XM_021072446.1/100151943, intron 3 of 6)	Other	hypo		ASVsDL_D0	1	22081617	22085731	4115	1	XR_297927.3	-79612	chr1_22001806; chr1_22001839; chr1_22001869; chr1_22001878; chr1_22001970; chr1_22002005
chr1_22251579_22251643	chr1	22251579	22251643	65	6	100525369	HIVEP2	5' UTR	Other	hypo		ASVsDL_D14	1	22242585	22436945	194361	1	XM_021072375.1	8994	chr1_22251579; chr1_22251585; chr1_22251597; chr1_22251602; chr1_22251605; chr1_22251643
chr1_22444318_22444412	chr1	22444318	22444412	95	5	100525369	HIVEP2	Distal Intergenic	Other	hyper	OstVsCon_D1		1	22242585	22436945	194361	1	XM_021072375.1	201733	chr1_22444318; chr1_22444351; chr1_22444356; chr1_22444383; chr1_22444412
chr1_25319924_25320005	chr1	25319924	25320005	82	6	100512023	HECA	Exon (XM_021087304.1/100512023, exon 4 of 4)	Other	hyper		ASVsDL_D0; ASVsDL_D7; ASVsDL_D14	1	25316448	25364083	47636	2	XM_021087304.1	44078	chr1_25319924; chr1_25319966; chr1_25319978; chr1_25319996; chr1_25320001; chr1_25320005
chr1_25726842_25726900	chr1	25726842	25726900	59	6	100156257	NHSL1	Intron (XM_021087407.1/100156257, intron 1 of 6)	Other	hypo	OstVsCon_D14		1	25663554	25988058	324505	1	XM_021087407.1	63288	chr1_25726842; chr1_25726868; chr1_25726873; chr1_25726881; chr1_25726898; chr1_25726900
chr1_25758087_25758142	chr1	25758087	25758142	56	8	100156257	NHSL1	Intron (XM_021087407.1/100156257, intron 1 of 6)	Other	hyper		ASVsDL_D1	1	25846774	25988106	141333	1	XM_005659173.3	-88632	chr1_25758087; chr1_25758092; chr1_25758095; chr1_25758101; chr1_25758126; chr1_25758128; chr1_25758133; chr1_25758142
chr1_25883734_25883838	chr1	25883734	25883838	105	6	100156257	NHSL1	Intron (XM_021087407.1/100156257, intron 1 of 6)	Other	hyper		ASVsDL_D1	1	25876511	25988106	111596	1	XM_021087404.1	7223	chr1_25883734; chr1_25883750; chr1_25883753; chr1_25883759; chr1_25883823; chr1_25883838
chr1_26800724_26800805	chr1	26800724	26800805	82	6	100153431	OLIG3	Promoter (<=1kb)	CpG islands	hyper		ASVsDL_D0	1	26800671	26801489	819	1	XM_001928636.3	53	chr1_26800724; chr1_26800752; chr1_26800776; chr1_26800786; chr1_26800798; chr1_26800805
chr1_27067161_27069481	chr1	27067161	27069481	2321	5	100513324	IL22RA2	Distal Intergenic	Other	hypo		ASVsDL_D1	1	27073481	27090635	17155	1	XM_003121179.3	-4000	chr1_27067161; chr1_27067179; chr1_27067200; chr1_27067206; chr1_27069481
chr1_27210005_27210061	chr1	27210005	27210061	57	4	100737566	SLC35D3	Distal Intergenic	Other	hyper		ASVsDL_D1	1	27246742	27250476	3735	2	XM_013992537.2	40415	chr1_27210005; chr1_27210008; chr1_27210042; chr1_27210061
chr1_27417412_27417491	chr1	27417412	27417491	80	4	100622769	MAP3K5	Intron (XM_021072505.1/100622769, intron 1 of 29)	Other	hypo		ASVsDL_D1; ASVsDL_D7	1	27427894	27600500	172607	1	XM_021072512.1	-10403	chr1_27417412; chr1_27417444; chr1_27417469; chr1_27417491
chr1_27470796_27470864	chr1	27470796	27470864	69	8	100622769	MAP3K5	Intron (XM_021072505.1/100622769, intron 3 of 29)	Other	hyper		ASVsDL_D1	1	27427894	27600500	172607	1	XM_021072512.1	42902	chr1_27470796; chr1_27470806; chr1_27470823; chr1_27470832; chr1_27470837; chr1_27470839; chr1_27470858; chr1_27470864
chr1_27585111_27585164	chr1	27585111	27585164	54	6	100514082	MAP7	Intron (XM_021072505.1/100622769, intron 25 of 29)	Other	hypo		ASVsDL_D0; ASVsDL_D7; ASVsDL_D14; ASVsDL_D21	1	27606021	27779688	173668	1	XM_021072589.1	-20857	chr1_27585111; chr1_27585117; chr1_27585138; chr1_27585144; chr1_27585156; chr1_27585164
chr1_27605610_27605733	chr1	27605610	27605733	124	8	100514082	MAP7	Promoter (<=1kb)	CpG islands	hyper		ASVsDL_D7	1	27606021	27779688	173668	1	XM_021072589.1	-288	chr1_27605610; chr1_27605620; chr1_27605666; chr1_27605704; chr1_27605714; chr1_27605728; chr1_27605733
chr1_27605620_27605733	chr1	27605620	27605733	114	7	100514082	MAP7	Promoter (<=1kb)	CpG islands	hyper		ASVsDL_D0	1	27606021	27779688	173668	1	XM_021072589.1	-288	chr1_27605620; chr1_27605666; chr1_27605704; chr1_27605714; chr1_27605728; chr1_27605733
chr1_27605807_27605940	chr1	27605807	27605940	134	10	100514082	MAP7	Promoter (<=1kb)	CpG islands	hyper		ASVsDL_D7	1	27606021	27779688	173668	1	XM_021072589.1	-81	chr1_27605807; chr1_27605833; chr1_27605873; chr1_27605876; chr1_27605885; chr1_27605894; chr1_27605919; chr1_27605923; chr1_27605927; chr1_27605940
chr1_27605833_27605923	chr1	27605833	27605923	91	7	100514082	MAP7	Promoter (<=1kb)	CpG islands	hyper		ASVsDL_D14	1	27606021	27779688	173668	1	XM_021072589.1	-98	chr1_27605833; chr1_27605873; chr1_27605876; chr1_27605885; chr1_27605894; chr1_27605919; chr1_27605923
chr1_27766902_27766988	chr1	27766902	27766988	87	7	110256640	LOC110256640	Intron (XM_021072589.1/100514082, intron 10 of 16)	CpG shelves	hyper		ASVsDL_D1	1	27702636	27711969	9334	1	XR_002338427.1	64266	chr1_27766902; chr1_27766933; chr1_27766935; chr1_27766940; chr1_27766947; chr1_27766949; chr1_27766988
chr1_29502265_29502336	chr1	29502265	29502336	72	7	110260032	LOC110260032	Distal Intergenic	Other	hyper		ASVsDL_D7	1	29373516	29381335	7820	2	XR_002342781.1	-120930	chr1_29502265; chr1_29502289; chr1_29502298; chr1_29502305; chr1_29502311; chr1_29502330; chr1_29502336
chr1_29504662_29504742	chr1	29504662	29504742	81	6	100625739	SGK1	Distal Intergenic	Other	hypo		ASVsDL_D1	1	29625786	29753619	127834	1	XM_021078492.1	-121044	chr1_29504662; chr1_29504668; chr1_29504671; chr1_29504704; chr1_29504709; chr1_29504742
chr1_29653756_29654724	chr1	29653756	29654724	969	4	100625739	SGK1	Intron (XM_021078492.1/100625739, intron 1 of 13)	Other	hypo		ASVsDL_D0	1	29625786	29753619	127834	1	XM_021078492.1	27970	chr1_29653756; chr1_29653787; chr1_29654698; chr1_29654724
chr1_29707642_29707770	chr1	29707642	29707770	129	5	100625739	SGK1	Intron (XM_021078492.1/100625739, intron 2 of 13)	Other	hyper		ASVsDL_D7	1	29687611	29753619	66009	1	XM_005652668.3	20031	chr1_29707642; chr1_29707645; chr1_29707654; chr1_29707660; chr1_29707770
chr1_29782757_29782808	chr1	29782757	29782808	52	5	100625739	SGK1	Distal Intergenic	Other	hypo		ASVsDL_D21	1	29747895	29753611	5717	1	NM_001244459.1	34862	chr1_29782757; chr1_29782766; chr1_29782770; chr1_29782779; chr1_29782808
chr1_30317842_30319074	chr1	30317842	30319074	1233	6	100157256	EYA4	Intron (XM_021087698.1/100157256, intron 8 of 17)	Other	hyper		ASVsDL_D14	1	30260784	30414961	154178	2	XM_021087698.1	95887	chr1_30317842; chr1_30319018; chr1_30319040; chr1_30319062; chr1_30319065; chr1_30319074
chr1_30510897_30510980	chr1	30510897	30510980	84	5	100157256	EYA4	Intron (XM_021087784.1/100157256, intron 1 of 18)	Other	hypo		ASVsDL_D1	1	30260784	30533156	272373	2	XM_021087784.1	22176	chr1_30510897; chr1_30510906; chr1_30510930; chr1_30510972; chr1_30510980
chr1_31112070_31112151	chr1	31112070	31112151	82	5	100156866	LOC100156866	Distal Intergenic	Other	hyper		ASVsDL_D14	1	31115536	31116570	1035	1	XM_001926037.2	-3385	chr1_31112070; chr1_31112104; chr1_31112125; chr1_31112143; chr1_31112151
chr1_31703595_31703647	chr1	31703595	31703647	53	4	100152141	CCN2	Distal Intergenic	Other	hyper		ASVsDL_D0	1	31674398	31677697	3300	1	NM_213833.2	29197	chr1_31703595; chr1_31703641; chr1_31703644; chr1_31703647
chr1_33226217_33227043	chr1	33226217	33227043	827	4	100524004	SAMD3	Intron (XM_021088389.1/100524352, intron 19 of 22)	Other	hyper		ASVsDL_D0; ASVsDL_D14	1	33149208	33195582	46375	1	XM_013992567.2	77009	chr1_33226217; chr1_33226224; chr1_33226232; chr1_33227043
chr1_33658238_33658323	chr1	33658238	33658323	86	5	100525547	ARHGAP18	Intron (XM_021088430.1/100525547, intron 3 of 14)	Other	hyper		ASVsDL_D21	1	33631521	33717967	86447	1	XM_021088433.1	26717	chr1_33658238; chr1_33658244; chr1_33658294; chr1_33658314; chr1_33658323
chr1_33691393_33691451	chr1	33691393	33691451	59	6	100525547	ARHGAP18	Intron (XM_021088430.1/100525547, intron 10 of 14)	Other	hyper	OstVsCon_D21		1	33631521	33717967	86447	1	XM_021088433.1	59872	chr1_33691393; chr1_33691412; chr1_33691418; chr1_33691425; chr1_33691434; chr1_33691451
chr1_33700296_33704811	chr1	33700296	33704811	4516	4	100525547	ARHGAP18	Intron (XM_021088430.1/100525547, intron 12 of 14)	Other	hyper		ASVsDL_D1	1	33631521	33717967	86447	1	XM_021088433.1	68775	chr1_33700296; chr1_33700302; chr1_33700319; chr1_33704811
chr1_34201492_34201553	chr1	34201492	34201553	62	7	100154420	LAMA2	Intron (XM_021084463.1/100154420, intron 3 of 65)	Other	hypo		ASVsDL_D1	1	33765412	34359741	594330	2	XM_021084463.1	158188	chr1_34201492; chr1_34201505; chr1_34201519; chr1_34201525; chr1_34201550; chr1_34201553
chr1_35493051_35493131	chr1	35493051	35493131	81	6	110259407	LOC110259407	Intron (XM_021088464.1/100737188, intron 5 of 6)	Other	hyper		ASVsDL_D7; ASVsDL_D14	1	35569576	35578531	8956	1	XM_021084485.1	-76445	chr1_35493051; chr1_35493076; chr1_35493078; chr1_35493083; chr1_35493092; chr1_35493131
chr1_35629514_35629594	chr1	35629514	35629594	81	6	100512146	LOC100512146	Intron (XM_021074892.1/100512146, intron 5 of 5)	Other	hyper		ASVsDL_D0	1	35628905	35647252	18348	2	XM_021074892.1	17658	chr1_35629514; chr1_35629536; chr1_35629567; chr1_35629569; chr1_35629594
chr1_35732306_35732371	chr1	35732306	35732371	66	6	110255188	KIAA0408	Intron (XM_021088466.1/100512321, intron 4 of 11)	Other	hyper	OstVsCon_D14		1	35742560	35783465	40906	1	XM_013988435.2	-10189	chr1_35732306; chr1_35732338; chr1_35732340; chr1_35732345; chr1_35732354; chr1_35732371
chr1_35805736_35805804	chr1	35805736	35805804	69	7	100512509	ECHDC1	Distal Intergenic	Other	hyper		ASVsDL_D14	1	35852939	35909314	56376	1	XM_021088555.1	-47135	chr1_35805736; chr1_35805753; chr1_35805767; chr1_35805769; chr1_35805794; chr1_35805800; chr1_35805804
chr1_36334179_36334265	chr1	36334179	36334265	87	8	106508855	LOC106508855	Distal Intergenic	Other	hyper	OstVsCon_D1		1	36511825	36515072	3248	1	XR_001305932.2	-177560	chr1_36334179; chr1_36334201; chr1_36334220; chr1_36334227; chr1_36334232; chr1_36334234; chr1_36334259; chr1_36334265
chr1_37932644_37932696	chr1	37932644	37932696	53	5	110256655	LOC110256655	Intron (XM_021072815.1/110256655, intron 2 of 2)	Other	hypo		ASVsDL_D0	1	37912219	37952553	40335	1	XM_021072815.1	20425	chr1_37932644; chr1_37932650; chr1_37932682; chr1_37932689; chr1_37932696
chr1_39351900_39351962	chr1	39351900	39351962	63	6	110260190	LOC110260190	Intron (XM_021088725.1/102166405, intron 10 of 20)	Other	hyper	OstVsCon_D21	ASVsDL_D7	1	39300049	39356244	56196	2	XR_002343036.1	4282	chr1_39351900; chr1_39351929; chr1_39351936; chr1_39351943; chr1_39351945; chr1_39351962
chr1_39906811_39906897	chr1	39906811	39906897	87	5	100517015	PKIB	Distal Intergenic	Other	hyper		ASVsDL_D1; ASVsDL_D7	1	39913753	39925350	11598	2	XM_021088811.1	18453	chr1_39906811; chr1_39906817; chr1_39906875; chr1_39906883; chr1_39906897
chr1_39982438_39982496	chr1	39982438	39982496	59	7	100517015	PKIB	Intron (XM_021088801.1/100517015, intron 2 of 5)	Other	hypo	OstVsCon_D1		1	39913753	40022702	108950	2	XM_021088801.1	40206	chr1_39982438; chr1_39982455; chr1_39982457; chr1_39982464; chr1_39982469; chr1_39982471; chr1_39982496
chr1_40281056_40284809	chr1	40281056	40284809	3754	5	100154234	HSF2	Distal Intergenic	Other	hyper		ASVsDL_D1	1	40147267	40180308	33042	2	XM_005659227.3	-100748	chr1_40281056; chr1_40281063; chr1_40284780; chr1_40284799; chr1_40284809
chr1_40591070_40591124	chr1	40591070	40591124	55	4	110260218	LOC110260218	Distal Intergenic	Other	hypo	OstVsCon_D14		1	40624297	40639358	15062	1	XR_002343077.1	-33173	chr1_40591070; chr1_40591104; chr1_40591111; chr1_40591124
chr1_41065586_41065683	chr1	41065586	41065683	98	4	100156680	TBC1D32	Intron (XR_002343100.1/100156680, intron 2 of 33)	Other	hyper		ASVsDL_D0; ASVsDL_D1; ASVsDL_D14; ASVsDL_D21	1	41057792	41265416	207625	1	XM_001926894.5	7794	chr1_41065586; chr1_41065592; chr1_41065667; chr1_41065683
chr1_41065586_41068074	chr1	41065586	41068074	2489	7	100156680	TBC1D32	Intron (XR_002343100.1/100156680, intron 2 of 33)	Other	hyper		ASVsDL_D7	1	41057792	41265416	207625	1	XM_001926894.5	7794	chr1_41065586; chr1_41065592; chr1_41065667; chr1_41065683; chr1_41068036; chr1_41068074
chr1_41397936_41398007	chr1	41397936	41398007	72	4	106507559	LOC106507559	Distal Intergenic	Other	hyper		ASVsDL_D1	1	41480764	41775481	294718	1	XR_002343110.1	-82757	chr1_41397936; chr1_41397962; chr1_41397976; chr1_41398007
chr1_43466460_43466521	chr1	43466460	43466521	62	6	397421	PLN	Intron (XM_003121248.5/100522409, intron 3 of 14)	Other	hyper		ASVsDL_D1; ASVsDL_D14	1	43449354	43458925	9572	2	NM_214213.1	-7535	chr1_43466460; chr1_43466472; chr1_43466482; chr1_43466499; chr1_43466513; chr1_43466521
chr1_44518446_44518532	chr1	44518446	44518532	87	6	110260270	LOC110260270	Intron (XM_021089102.1/100156931, intron 42 of 43)	Other	hypo		ASVsDL_D7	1	44514901	44549124	34224	2	XR_002343256.1	30592	chr1_44518446; chr1_44518468; chr1_44518494; chr1_44518499; chr1_44518501; chr1_44518532
chr1_44828988_44829103	chr1	44828988	44829103	116	11	102161990	RFX6	Distal Intergenic	Other	hyper		ASVsDL_D1	1	44765451	44826884	61434	2	XM_021089153.1	-2104	chr1_44828988; chr1_44829000; chr1_44829027; chr1_44829029; chr1_44829036; chr1_44829043; chr1_44829074; chr1_44829077; chr1_44829082; chr1_44829093; chr1_44829103
chr1_44828988_44829074	chr1	44828988	44829074	87	7	102161990	RFX6	Distal Intergenic	Other	hypo	OstVsCon_D7		1	44765451	44826884	61434	2	XM_021089153.1	-2104	chr1_44828988; chr1_44829000; chr1_44829027; chr1_44829029; chr1_44829036; chr1_44829043; chr1_44829074
chr1_45078987_45079061	chr1	45078987	45079061	75	5	102160776	LOC102160776	Intron (XR_300716.2/102160776, intron 1 of 3)	Other	hyper		ASVsDL_D1	1	45063293	45084121	20829	2	XR_300716.2	5060	chr1_45078987; chr1_45079018; chr1_45079025; chr1_45079034; chr1_45079061
chr1_46264493_46264558	chr1	46264493	46264558	66	5	102158510	EYS	Intron (XM_021084496.1/102158510, intron 13 of 41)	Other	hyper		ASVsDL_D14; ASVsDL_D21	1	45306446	46649722	1343277	2	XM_021084496.1	385164	chr1_46264493; chr1_46264502; chr1_46264517; chr1_46264533; chr1_46264558
chr1_49139392_49139478	chr1	49139392	49139478	87	5	100736796	ADGRB3	Intron (XM_021072838.1/100736796, intron 2 of 31)	Other	hypo	OstVsCon_D14		1	48886112	49618693	732582	1	XM_021072835.1	253280	chr1_49139392; chr1_49139398; chr1_49139437; chr1_49139466; chr1_49139478
chr1_50388168_50388232	chr1	50388168	50388232	65	6	100155319	COL9A1	Intron (XM_003121272.5/100512751, intron 51 of 52)	Other	hypo		ASVsDL_D21	1	50403763	50473841	70079	2	XM_021089350.1	85609	chr1_50388168; chr1_50388185; chr1_50388187; chr1_50388194; chr1_50388199; chr1_50388232
chr1_50926658_50927670	chr1	50926658	50927670	1013	4	100526195	B3GAT2	Intron (XM_021089443.1/100513326, intron 8 of 11)	Other	hypo		ASVsDL_D1; ASVsDL_D14	1	50987817	51041083	53267	2	XM_021089488.1	113413	chr1_50926658; chr1_50926719; chr1_50926739; chr1_50927670
chr1_51483109_51483196	chr1	51483109	51483196	88	8	102157778	LOC102157778	Distal Intergenic	Other	hyper	OstVsCon_D1		1	51369470	51429036	59567	2	XM_021084513.1	-54073	chr1_51483109; chr1_51483132; chr1_51483151; chr1_51483158; chr1_51483163; chr1_51483165; chr1_51483190; chr1_51483196
chr1_51769591_51769677	chr1	51769591	51769677	87	5	100157596	RIMS1	Distal Intergenic	Other	hyper		ASVsDL_D0	1	51785140	52246456	461317	1	XM_021073077.1	-15463	chr1_51769591; chr1_51769597; chr1_51769624; chr1_51769629; chr1_51769677
chr1_52284160_52284239	chr1	52284160	52284239	80	6	106508874	LOC106508874	Intron (XR_001305973.2/106508874, intron 3 of 5)	Other	hypo	OstVsCon_D1		1	52233237	52313573	80337	2	XR_001305973.2	29334	chr1_52284160; chr1_52284198; chr1_52284200; chr1_52284231; chr1_52284234; chr1_52284239
chr1_54427587_54427752	chr1	54427587	54427752	166	5	102157437	LOC102157437	Intron (XM_001927095.4/100157995, intron 3 of 8)	Other	hypo		ASVsDL_D1	1	54079825	54400999	321175	2	XR_002343402.1	-26588	chr1_54427587; chr1_54427599; chr1_54427662; chr1_54427732; chr1_54427752
chr1_55059866_55059920	chr1	55059866	55059920	55	4	102160378	LOC102160378	Distal Intergenic	Other	hypo	OstVsCon_D14		1	55126495	55268553	142059	2	XR_300753.3	208633	chr1_55059866; chr1_55059895; chr1_55059914; chr1_55059920
chr1_55615108_55615177	chr1	55615108	55615177	70	9	100517252	ZNF292	Promoter (<=1kb)	CpG islands	hypo	OstVsCon_D14		1	55615250	55713103	97854	1	XM_003121280.5	-73	chr1_55615108; chr1_55615111; chr1_55615120; chr1_55615133; chr1_55615135; chr1_55615146; chr1_55615148; chr1_55615167; chr1_55615177
chr1_55783363_55783427	chr1	55783363	55783427	65	5	110260320	LOC110260320	Intron (XM_003121282.4/100517621, intron 4 of 4)	Other	hyper		ASVsDL_D21	1	55790266	55794688	4423	1	XR_002343433.1	-6839	chr1_55783363; chr1_55783369; chr1_55783394; chr1_55783410; chr1_55783427
chr1_56544857_56544934	chr1	56544857	56544934	78	5	100520160	CNR1	Distal Intergenic	Other	hypo		ASVsDL_D1	1	56466022	56493275	27254	2	XM_021089914.1	-51582	chr1_56544857; chr1_56544882; chr1_56544895; chr1_56544921; chr1_56544934
chr1_57556052_57556146	chr1	57556052	57556146	95	7	102167335	ANKRD6	Intron (XM_021089984.1/102167335, intron 1 of 16)	Other	hypo	OstVsCon_D14		1	57575522	57648262	72741	1	XM_021089992.1	-19376	chr1_57556052; chr1_57556064; chr1_57556091; chr1_57556100; chr1_57556105; chr1_57556113; chr1_57556146
chr1_59579257_59579327	chr1	59579257	59579327	71	6	106508895	LOC106508895	Distal Intergenic	Other	hyper		ASVsDL_D14	1	59009766	59096329	86564	1	XR_001306012.2	569491	chr1_59579257; chr1_59579283; chr1_59579288; chr1_59579296; chr1_59579321; chr1_59579327
chr1_59675836_59675926	chr1	59675836	59675926	91	5	106508895	LOC106508895	Distal Intergenic	Other	hypo		ASVsDL_D21	1	59009766	59096329	86564	1	XR_001306012.2	666070	chr1_59675836; chr1_59675857; chr1_59675890; chr1_59675916; chr1_59675926
chr1_60044837_60044923	chr1	60044837	60044923	87	5	100154222	EPHA7	Distal Intergenic	Other	hyper	OstVsCon_D21		1	60791650	60944056	152407	2	XM_021090181.1	899133	chr1_60044837; chr1_60044868; chr1_60044875; chr1_60044882; chr1_60044923
chr1_60427799_60427854	chr1	60427799	60427854	56	6	100154222	EPHA7	Distal Intergenic	Other	hypo	OstVsCon_D21		1	60791650	60944056	152407	2	XM_021090181.1	516202	chr1_60427799; chr1_60427806; chr1_60427813; chr1_60427832; chr1_60427839; chr1_60427854
chr1_63864192_63864256	chr1	63864192	63864256	65	4	100152431	GPR63	Distal Intergenic	Other	hyper	OstVsCon_D21		1	63911304	63974415	63112	2	XM_003353265.4	110159	chr1_63864192; chr1_63864209; chr1_63864225; chr1_63864256
chr1_65412072_65412127	chr1	65412072	65412127	56	6	106508906	LOC106508906	Intron (XR_002338692.1/102160801, intron 12 of 13)	Other	hyper		ASVsDL_D14	1	65399381	65769247	369867	2	XR_002338705.1	357120	chr1_65412072; chr1_65412086; chr1_65412096; chr1_65412113; chr1_65412125; chr1_65412127
chr1_66250994_66251088	chr1	66250994	66251088	95	5	100626900	FAXC	Intron (XM_021090274.1/100626900, intron 4 of 5)	Other	hypo	OstVsCon_D21		1	66223926	66309117	85192	2	XM_021090274.1	58029	chr1_66250994; chr1_66251023; chr1_66251042; chr1_66251064; chr1_66251088
chr1_66514313_66514422	chr1	66514313	66514422	110	4	100153639	CCNC	Distal Intergenic	CpG shores	hyper	OstVsCon_D21		1	66474163	66499754	25592	2	XM_021088706.1	-14559	chr1_66514313; chr1_66514372; chr1_66514392; chr1_66514422
chr1_66580752_66580847	chr1	66580752	66580847	96	11	100514742	PRDM13	Distal Intergenic	Other	hyper		ASVsDL_D14	1	66539061	66546506	7446	1	XM_021074969.1	41691	chr1_66580752; chr1_66580759; chr1_66580797; chr1_66580807; chr1_66580812; chr1_66580814; chr1_66580816; chr1_66580818; chr1_66580820; chr1_66580840; chr1_66580847
chr1_67294969_67295043	chr1	67294969	67295043	75	5	100154026	SIM1	Promoter (<=1kb)	CpG islands	hypo	OstVsCon_D7		1	67213685	67294455	80771	2	XM_021089944.1	-514	chr1_67294969; chr1_67294990; chr1_67294996; chr1_67295005; chr1_67295043
chr1_67546733_67546909	chr1	67546733	67546909	177	7	100625273	ASCC3	Intron (XM_021090356.1/100625273, intron 10 of 41)	Other	hypo		ASVsDL_D7	1	67445831	67657065	211235	2	XM_021090357.1	110156	chr1_67546733; chr1_67546743; chr1_67546746; chr1_67546822; chr1_67546897; chr1_67546904; chr1_67546909
chr1_67784343_67784405	chr1	67784343	67784405	63	6	110260404	LOC110260404	Distal Intergenic	Other	hyper	OstVsCon_D21		1	67657170	67667283	10114	1	XR_002343650.1	127173	chr1_67784343; chr1_67784355; chr1_67784383; chr1_67784392; chr1_67784399; chr1_67784405
chr1_69029448_69029528	chr1	69029448	69029528	81	5	100516526	GRIK2	Distal Intergenic	Other	hyper		ASVsDL_D7	1	68061041	68679088	618048	1	XM_021073376.1	968407	chr1_69029448; chr1_69029480; chr1_69029506; chr1_69029513; chr1_69029528
chr1_71218601_71218687	chr1	71218601	71218687	87	7	100738513	LIN28B	Intron (XM_021079438.1/100738513, intron 2 of 3)	Other	hypo		ASVsDL_D7; ASVsDL_D14; ASVsDL_D21	1	71174509	71295216	120708	1	NM_001315786.1	44092	chr1_71218601; chr1_71218607; chr1_71218632; chr1_71218634; chr1_71218665; chr1_71218687
chr1_71539365_71539506	chr1	71539365	71539506	142	5	445540	PREP	Intron (XM_021083601.1/445540, intron 12 of 16)	Other	hypo		ASVsDL_D1	1	71496590	71636145	139556	2	NM_001004050.1	96639	chr1_71539365; chr1_71539428; chr1_71539445; chr1_71539491; chr1_71539506
chr1_72143678_72143761	chr1	72143678	72143761	84	6	110260408	LOC110260408	Distal Intergenic	Other	hypo		ASVsDL_D21	1	72085812	72134790	48979	2	XR_002343653.1	-8888	chr1_72143678; chr1_72143700; chr1_72143729; chr1_72143734; chr1_72143761
chr1_73128440_73128517	chr1	73128440	73128517	78	7	100521350	LOC100521350	Distal Intergenic	CpG shelves	hyper		ASVsDL_D1	1	73130766	73131276	511	1	XM_021084607.1	-2249	chr1_73128440; chr1_73128443; chr1_73128467; chr1_73128476; chr1_73128483; chr1_73128514; chr1_73128517
chr1_73212134_73212206	chr1	73212134	73212206	73	5	110260428	BEND3	Intron (XM_021090612.1/110260428, intron 1 of 3)	Other	hypo		ASVsDL_D14	1	73184745	73224663	39919	2	XM_021090612.1	12457	chr1_73212134; chr1_73212155; chr1_73212172; chr1_73212180; chr1_73212206
chr1_74657139_74657506	chr1	74657139	74657506	368	9	733621	FOXO3	Intron (XM_021084231.1/733621, intron 2 of 3)	Other	hypo	OstVsCon_D21		1	74629695	74738437	108743	1	NM_001135959.1	27444	chr1_74657139; chr1_74657426; chr1_74657436; chr1_74657438; chr1_74657440; chr1_74657448; chr1_74657466; chr1_74657497; chr1_74657506
chr1_74657426_74657506	chr1	74657426	74657506	81	8	733621	FOXO3	Intron (XM_021084231.1/733621, intron 2 of 3)	Other	hypo	OstVsCon_D7		1	74629695	74738437	108743	1	NM_001135959.1	27731	chr1_74657426; chr1_74657436; chr1_74657438; chr1_74657440; chr1_74657448; chr1_74657466; chr1_74657497; chr1_74657506
chr1_74657426_74657583	chr1	74657426	74657583	158	10	733621	FOXO3	Intron (XM_021084231.1/733621, intron 2 of 3)	Other	hypo	OstVsCon_D14		1	74629695	74738437	108743	1	NM_001135959.1	27731	chr1_74657426; chr1_74657436; chr1_74657438; chr1_74657440; chr1_74657448; chr1_74657466; chr1_74657497; chr1_74657506; chr1_74657559; chr1_74657583
chr1_74964864_74966097	chr1	74964864	74966097	1234	5	100523341	ARMC2	Intron (XM_021090842.1/100523341, intron 6 of 18)	Other	hypo	OstVsCon_D14		1	74930495	75041850	111356	1	XM_021090849.1	34369	chr1_74964864; chr1_74964922; chr1_74965989; chr1_74966076; chr1_74966097
chr1_75357513_75357574	chr1	75357513	75357574	62	8	110260563	LOC110260563	Intron (XR_002343788.1/100514885, intron 28 of 47)	Other	hyper		ASVsDL_D1; ASVsDL_D7; ASVsDL_D14	1	75364851	75377756	12906	2	XR_002343795.1	20182	chr1_75357513; chr1_75357519; chr1_75357521; chr1_75357526; chr1_75357533; chr1_75357535; chr1_75357559; chr1_75357574
chr1_75659478_75659528	chr1	75659478	75659528	51	4	102166322	AK9	Intron (XM_021091043.1/102166322, intron 9 of 39)	Other	hypo		ASVsDL_D14	1	75558009	75693390	135382	2	XM_021091043.1	33862	chr1_75659478; chr1_75659514; chr1_75659519; chr1_75659528
chr1_76249875_76249949	chr1	76249875	76249949	75	4	100511111	CDC40	3' UTR	Other	hyper	OstVsCon_D21		1	76180430	76234690	54261	1	XM_003121352.6	69445	chr1_76249875; chr1_76249882; chr1_76249915; chr1_76249949
chr1_76596080_76596135	chr1	76596080	76596135	56	4	110260565	LOC110260565	Intron (XR_002343821.1/110260565, intron 2 of 2)	Other	hypo		ASVsDL_D0	1	76478162	76599130	120969	1	XR_002343821.1	117918	chr1_76596080; chr1_76596092; chr1_76596133; chr1_76596135
chr1_76868322_76868414	chr1	76868322	76868414	93	7	100525020	GTF3C6	Distal Intergenic	Other	hypo	OstVsCon_D1		1	76896761	76909758	12998	1	XM_003121346.4	-28347	chr1_76868322; chr1_76868328; chr1_76868345; chr1_76868376; chr1_76868407; chr1_76868414
chr1_76887390_76887476	chr1	76887390	76887476	87	6	100525020	GTF3C6	Distal Intergenic	Other	hyper		ASVsDL_D14; ASVsDL_D21	1	76896761	76909758	12998	1	XM_003121346.4	-9285	chr1_76887390; chr1_76887396; chr1_76887428; chr1_76887435; chr1_76887437; chr1_76887476
chr1_77125376_77125486	chr1	77125376	77125486	111	5	110260579	LOC110260579	Intron (XM_021091212.1/100513770, intron 5 of 5)	Other	hyper		ASVsDL_D1; ASVsDL_D7; ASVsDL_D14	1	77105647	77111774	6128	2	XR_002343826.1	-13602	chr1_77125376; chr1_77125436; chr1_77125478; chr1_77125481; chr1_77125486
chr1_77164039_77164104	chr1	77164039	77164104	66	4	100515422	MFSD4B	Intron (XM_003121369.4/100515422, intron 2 of 4)	Other	hyper		ASVsDL_D7; ASVsDL_D21	1	77159351	77176921	17571	1	XM_003121369.4	4688	chr1_77164039; chr1_77164096; chr1_77164098; chr1_77164104
chr1_77215673_77215752	chr1	77215673	77215752	80	8	100515422	MFSD4B	Intron (XM_021091250.1/100513963, intron 22 of 26)	Other	hyper		ASVsDL_D7; ASVsDL_D14	1	77159351	77176921	17571	1	XM_003121369.4	56322	chr1_77215673; chr1_77215680; chr1_77215697; chr1_77215706; chr1_77215711; chr1_77215713; chr1_77215744; chr1_77215752
chr1_77215673_77215752	chr1	77215673	77215752	80	8	100515422	MFSD4B	Intron (XM_021091250.1/100513963, intron 22 of 26)	Other	hypo	OstVsCon_D1		1	77159351	77176921	17571	1	XM_003121369.4	56322	chr1_77215673; chr1_77215680; chr1_77215697; chr1_77215706; chr1_77215711; chr1_77215713; chr1_77215744; chr1_77215752
chr1_77374155_77374210	chr1	77374155	77374210	56	4	100513963	REV3L	Intron (XM_021091248.1/100513963, intron 2 of 32)	Other	hyper		ASVsDL_D14	1	77196592	77394621	198030	2	XM_021091248.1	20411	chr1_77374155; chr1_77374176; chr1_77374182; chr1_77374210
chr1_77653878_77653957	chr1	77653878	77653957	80	5	791125	FYN	Intron (XM_021084350.1/791125, intron 2 of 12)	Other	hypo		ASVsDL_D1; ASVsDL_D14; ASVsDL_D21	1	77585914	77642342	56429	2	NM_001080206.2	-11536	chr1_77653878; chr1_77653904; chr1_77653949; chr1_77653952; chr1_77653957
chr1_77880875_77880965	chr1	77880875	77880965	91	9	791125	FYN	Distal Intergenic	Other	hypo		ASVsDL_D0; ASVsDL_D1	1	77584675	77810605	225931	2	XM_021084366.1	-70270	chr1_77880875; chr1_77880884; chr1_77880887; chr1_77880892; chr1_77880904; chr1_77880910; chr1_77880931; chr1_77880937; chr1_77880965
chr1_77880875_77880937	chr1	77880875	77880937	63	8	791125	FYN	Distal Intergenic	Other	hypo		ASVsDL_D7; ASVsDL_D14; ASVsDL_D21	1	77584675	77810605	225931	2	XM_021084366.1	-70270	chr1_77880875; chr1_77880884; chr1_77880887; chr1_77880892; chr1_77880904; chr1_77880910; chr1_77880931; chr1_77880937
chr1_78134321_78134395	chr1	78134321	78134395	75	6	100623109	FAM229B	Intron (XM_013992761.2/100154581, intron 11 of 40)	Other	hypo		ASVsDL_D14	1	78048504	78063211	14708	1	XM_005659391.2	85817	chr1_78134321; chr1_78134331; chr1_78134348; chr1_78134350; chr1_78134357; chr1_78134395
chr1_79042585_79042638	chr1	79042585	79042638	54	7	102159376	LOC102159376	Distal Intergenic	Other	hyper		ASVsDL_D1	1	78538921	78606947	68027	1	XR_300829.3	503664	chr1_79042585; chr1_79042591; chr1_79042612; chr1_79042618; chr1_79042630; chr1_79042635; chr1_79042638
chr1_79889979_79890044	chr1	79889979	79890044	66	6	100156170	HDAC2	Intron (XM_001925318.6/100156170, intron 1 of 13)	Other	hypo	OstVsCon_D1		1	79867713	79901597	33885	2	XM_001925318.6	11553	chr1_79889979; chr1_79889988; chr1_79890006; chr1_79890011; chr1_79890037; chr1_79890044
chr1_80931818_80931897	chr1	80931818	80931897	80	7	110256965	LOC110256965	Distal Intergenic	Other	hypo	OstVsCon_D7		1	81170730	81268604	97875	2	XR_002339058.1	336707	chr1_80931818; chr1_80931823; chr1_80931826; chr1_80931832; chr1_80931873; chr1_80931890; chr1_80931897
chr1_84093308_84093393	chr1	84093308	84093393	86	4	100153597	IBTK	Distal Intergenic	Other	hyper		ASVsDL_D21	1	83973561	84070751	97191	1	XM_001924870.6	119747	chr1_84093308; chr1_84093377; chr1_84093388; chr1_84093393
chr1_84194676_84194744	chr1	84194676	84194744	69	6	751868	LOC751868	Distal Intergenic	Other	hypo	OstVsCon_D1		1	84378453	84379052	600	1	XM_021075025.1	-183709	chr1_84194676; chr1_84194689; chr1_84194696; chr1_84194722; chr1_84194732; chr1_84194744
chr1_84547615_84547784	chr1	84547615	84547784	170	7	100156873	TENT5A	Exon (XM_013992805.2/100156873, exon 3 of 3)	CpG shores	hypo		ASVsDL_D0	1	84545169	84552138	6970	1	XM_001927710.5	2446	chr1_84547615; chr1_84547639; chr1_84547646; chr1_84547655; chr1_84547661; chr1_84547673; chr1_84547784
chr1_84547615_84547914	chr1	84547615	84547914	300	11	100156873	TENT5A	Exon (XM_013992805.2/100156873, exon 3 of 3)	CpG shores	hypo		ASVsDL_D7	1	84545169	84552138	6970	1	XM_001927710.5	2446	chr1_84547615; chr1_84547639; chr1_84547646; chr1_84547655; chr1_84547661; chr1_84547673; chr1_84547784; chr1_84547804; chr1_84547853; chr1_84547898; chr1_84547914
chr1_84547615_84547673	chr1	84547615	84547673	59	6	100156873	TENT5A	Exon (XM_013992805.2/100156873, exon 3 of 3)	CpG shores	hypo		ASVsDL_D14	1	84545169	84552138	6970	1	XM_001927710.5	2446	chr1_84547615; chr1_84547639; chr1_84547646; chr1_84547655; chr1_84547661; chr1_84547673
chr1_84726399_84726485	chr1	84726399	84726485	87	8	110260709	LOC110260709	Distal Intergenic	Other	hyper		ASVsDL_D21	1	84829913	84906006	76094	1	XR_002344049.1	-103428	chr1_84726399; chr1_84726405; chr1_84726430; chr1_84726432; chr1_84726444; chr1_84726463; chr1_84726473; chr1_84726485
chr1_85290492_85290564	chr1	85290492	85290564	73	6	110260709	LOC110260709	Distal Intergenic	CpG islands	hypo		ASVsDL_D0	1	84832967	84906006	73040	1	XR_002344048.1	457525	chr1_85290492; chr1_85290499; chr1_85290507; chr1_85290523; chr1_85290539; chr1_85290564
chr1_88595737_88595935	chr1	88595737	88595935	199	7	397563	HTR1B	Promoter (1-2kb)	CpG shores	hypo	OstVsCon_D21		1	88597510	88598682	1173	1	NM_214298.1	-1575	chr1_88595737; chr1_88595763; chr1_88595768; chr1_88595818; chr1_88595882; chr1_88595891; chr1_88595935
chr1_95254942_95257077	chr1	95254942	95257077	2136	6	100157861	SLC14A1	Intron (XM_021092457.1/100517692, intron 3 of 22)	Other	hypo	OstVsCon_D7		1	95354848	95381492	26645	1	XM_021092502.1	-97771	chr1_95254942; chr1_95256997; chr1_95257022; chr1_95257058; chr1_95257067; chr1_95257077
chr1_96687196_96687290	chr1	96687196	96687290	95	5	100521177	HDHD2	Intron (XM_013978414.2/100521177, intron 6 of 6)	Other	hypo		ASVsDL_D0	1	96682632	96725171	42540	2	XM_013978414.2	37881	chr1_96687196; chr1_96687221; chr1_96687231; chr1_96687252; chr1_96687290
chr1_97158149_97159192	chr1	97158149	97159192	1044	6	100154175	SKOR2	Distal Intergenic	Other	hypo		ASVsDL_D0; ASVsDL_D1; ASVsDL_D7; ASVsDL_D14; ASVsDL_D21	1	96795362	96842360	46999	2	XM_021092785.1	-315789	chr1_97158149; chr1_97158184; chr1_97159154; chr1_97159157; chr1_97159173; chr1_97159192
chr1_97649478_97649587	chr1	97649478	97649587	110	10	100520594	ZBTB7C	Intron (XM_021092798.1/100520594, intron 1 of 2)	Other	hypo	OstVsCon_D14		1	97610293	97683947	73655	2	XM_021092798.1	34360	chr1_97649478; chr1_97649500; chr1_97649519; chr1_97649526; chr1_97649531; chr1_97649533; chr1_97649539; chr1_97649564; chr1_97649567; chr1_97649587
chr1_97755390_97755449	chr1	97755390	97755449	60	5	100520594	ZBTB7C	Intron (XM_021092801.1/100520594, intron 3 of 4)	CpG shelves	hypo	OstVsCon_D7		1	97610293	97738824	128532	2	XM_021092808.1	-16566	chr1_97755390; chr1_97755400; chr1_97755407; chr1_97755431; chr1_97755449
chr1_97759585_97759666	chr1	97759585	97759666	82	5	100520594	ZBTB7C	Intron (XM_021092801.1/100520594, intron 3 of 4)	CpG shores	hypo		ASVsDL_D14	1	97610293	97738824	128532	2	XM_021092808.1	-20761	chr1_97759585; chr1_97759599; chr1_97759641; chr1_97759660; chr1_97759666
chr1_97873641_97873694	chr1	97873641	97873694	54	7	100520594	ZBTB7C	Intron (XM_021092801.1/100520594, intron 2 of 4)	Other	hypo		ASVsDL_D0	1	97610293	97738824	128532	2	XM_021092808.1	-134817	chr1_97873641; chr1_97873644; chr1_97873649; chr1_97873661; chr1_97873667; chr1_97873688; chr1_97873694
chr1_98014041_98014092	chr1	98014041	98014092	52	6	100520594	ZBTB7C	Promoter (1-2kb)	CpG islands	hyper		ASVsDL_D0	1	97610293	98015158	404866	2	XM_021092801.1	1066	chr1_98014041; chr1_98014070; chr1_98014079; chr1_98014092
chr1_98224348_98224442	chr1	98224348	98224442	95	4	100152137	CTIF	Intron (XM_013992850.2/100152137, intron 2 of 11)	Other	hypo		ASVsDL_D1	1	98134395	98455130	320736	1	XM_021092828.1	89953	chr1_98224348; chr1_98224404; chr1_98224418; chr1_98224442
chr1_98375718_98377284	chr1	98375718	98377284	1567	12	100521305	SMAD7	Intron (XM_013992850.2/100152137, intron 9 of 11)	Other	hypo	OstVsCon_D7		1	98512800	98541061	28262	2	XM_013992846.2	163777	chr1_98375718; chr1_98375721; chr1_98375741; chr1_98375763; chr1_98375822; chr1_98375825; chr1_98375828; chr1_98375876; chr1_98375879; chr1_98375897; chr1_98375919; chr1_98377284
chr1_98375718_98375919	chr1	98375718	98375919	202	11	100521305	SMAD7	Intron (XM_013992850.2/100152137, intron 9 of 11)	Other	hypo	OstVsCon_D14; OstVsCon_D21		1	98512800	98541061	28262	2	XM_013992846.2	165142	chr1_98375718; chr1_98375721; chr1_98375741; chr1_98375763; chr1_98375822; chr1_98375825; chr1_98375828; chr1_98375876; chr1_98375879; chr1_98375897; chr1_98375919
chr1_98384287_98384419	chr1	98384287	98384419	133	5	100521305	SMAD7	Intron (XM_013992850.2/100152137, intron 9 of 11)	Other	hypo	OstVsCon_D14		1	98512800	98541061	28262	2	XM_013992846.2	156642	chr1_98384287; chr1_98384309; chr1_98384371; chr1_98384414; chr1_98384419
chr1_98451972_98452027	chr1	98451972	98452027	56	8	100521305	SMAD7	3' UTR	CpG shores	hypo		ASVsDL_D21	1	98512800	98541061	28262	2	XM_013992846.2	89034	chr1_98451972; chr1_98451974; chr1_98451978; chr1_98451980; chr1_98451982; chr1_98451984; chr1_98451986; chr1_98452027
chr1_98487301_98487365	chr1	98487301	98487365	65	5	100521305	SMAD7	Distal Intergenic	Other	hyper		ASVsDL_D14	1	98512800	98541061	28262	2	XM_013992846.2	53696	chr1_98487301; chr1_98487307; chr1_98487332; chr1_98487334; chr1_98487365
chr1_98811934_98812030	chr1	98811934	98812030	97	6	100738627	DYM	Intron (XM_021092904.1/100738627, intron 14 of 17)	Other	hyper	OstVsCon_D21		1	98642506	99024618	382113	2	XM_021092904.1	212588	chr1_98811934; chr1_98811972; chr1_98811987; chr1_98811989; chr1_98811994; chr1_98812030
chr1_99049191_99049277	chr1	99049191	99049277	87	5	100625001	RPL17	Promoter (<=1kb)	CpG shores	hypo		ASVsDL_D1; ASVsDL_D14	1	99044522	99048406	3885	2	NM_001244558.1	-785	chr1_99049191; chr1_99049230; chr1_99049239; chr1_99049252; chr1_99049277
chr1_99069340_99074001	chr1	99069340	99074001	4662	6	100155736	LIPG	Distal Intergenic	Other	hypo		ASVsDL_D14	1	99081940	99110671	28732	1	NM_001243029.1	-7939	chr1_99069340; chr1_99069361; chr1_99069401; chr1_99069413; chr1_99073995; chr1_99074001
chr1_102084926_102084978	chr1	102084926	102084978	53	4	100152102	DCC	Intron (XM_021073445.1/100152102, intron 6 of 33)	Other	hyper		ASVsDL_D0; ASVsDL_D14; ASVsDL_D21	1	102290438	103087021	796584	1	XM_013992856.2	-205460	chr1_102084926; chr1_102084946; chr1_102084976; chr1_102084978
chr1_102456684_102456762	chr1	102456684	102456762	79	6	100152102	DCC	Intron (XM_021073445.1/100152102, intron 10 of 33)	Other	hyper	OstVsCon_D1		1	102290438	103087021	796584	1	XM_013992856.2	166246	chr1_102456684; chr1_102456718; chr1_102456745; chr1_102456762
chr1_103173962_103174036	chr1	103173962	103174036	75	10	106508959	LOC106508959	Distal Intergenic	Other	hypo		ASVsDL_D21	1	103561759	103579925	18167	2	XR_001306125.2	405889	chr1_103173962; chr1_103173965; chr1_103173971; chr1_103173996; chr1_103173998; chr1_103174003; chr1_103174010; chr1_103174012; chr1_103174029; chr1_103174036
chr1_103667926_103667989	chr1	103667926	103667989	64	7	106508959	LOC106508959	Distal Intergenic	Other	hyper		ASVsDL_D1	1	103561759	103579925	18167	2	XR_001306125.2	-88001	chr1_103667926; chr1_103667942; chr1_103667948; chr1_103667975; chr1_103667980; chr1_103667987; chr1_103667989
chr1_103679405_103683847	chr1	103679405	103683847	4443	5	100511112	MBD2	3' UTR	Other	hyper		ASVsDL_D14	1	103683077	103768372	85296	2	XM_013992857.2	84525	chr1_103679405; chr1_103679430; chr1_103679436; chr1_103679443; chr1_103683847
chr1_104027903_104027973	chr1	104027903	104027973	71	7	110259490	LOC110259490	Distal Intergenic	Other	hypo		ASVsDL_D14	1	104098487	104125477	26991	1	XM_021084781.1	-70514	chr1_104027903; chr1_104027909; chr1_104027934; chr1_104027936; chr1_104027950; chr1_104027967; chr1_104027973
chr1_105237671_105237765	chr1	105237671	105237765	95	10	110256985	LOC110256985	Distal Intergenic	CpG islands	hypo	OstVsCon_D7		1	105162524	105177112	14589	2	XR_002339087.1	-60559	chr1_105237671; chr1_105237688; chr1_105237691; chr1_105237717; chr1_105237756; chr1_105237761; chr1_105237763; chr1_105237765
chr1_105495499_105495595	chr1	105495499	105495595	97	7	110256985	LOC110256985	Distal Intergenic	Other	hyper		ASVsDL_D7	1	105162524	105177112	14589	2	XR_002339087.1	-318387	chr1_105495499; chr1_105495539; chr1_105495549; chr1_105495561; chr1_105495571; chr1_105495593; chr1_105495595
chr1_105916581_105916635	chr1	105916581	105916635	55	5	100512385	TXNL1	Distal Intergenic	Other	hyper		ASVsDL_D1	1	105975177	106013347	38171	2	NM_001244276.1	96712	chr1_105916581; chr1_105916587; chr1_105916621; chr1_105916633; chr1_105916635
chr1_106752872_106752961	chr1	106752872	106752961	90	6	106507181	ONECUT2	Promoter (1-2kb)	CpG islands	hyper	OstVsCon_D1		1	106751346	106812484	61139	1	XM_021093679.1	1526	chr1_106752872; chr1_106752907; chr1_106752936; chr1_106752946; chr1_106752954; chr1_106752961
chr1_107001813_107001893	chr1	107001813	107001893	81	5	100514084	SPG21	Downstream (<=300bp)	Other	hyper	OstVsCon_D1		1	107011731	107036353	24623	1	XM_021072177.1	-9838	chr1_107001813; chr1_107001844; chr1_107001851; chr1_107001857; chr1_107001893
chr1_107635027_107635114	chr1	107635027	107635114	88	5	100153164	TRIP4	Intron (XM_021093833.1/100153164, intron 6 of 13)	Other	hypo	OstVsCon_D21		1	107588778	107654653	65876	2	XM_021093833.1	19539	chr1_107635027; chr1_107635075; chr1_107635081; chr1_107635088; chr1_107635114
chr1_108112887_108112973	chr1	108112887	108112973	87	5	100155578	DAPK2	Intron (XM_021093314.1/100155578, intron 7 of 9)	Other	hypo		ASVsDL_D21	1	108061926	108121043	59118	1	XM_021093345.1	50961	chr1_108112887; chr1_108112893; chr1_108112920; chr1_108112925; chr1_108112973
chr1_108308930_108309016	chr1	108308930	108309016	87	6	100153537	HERC1	Intron (XM_021094060.1/100153537, intron 25 of 77)	Other	hypo		ASVsDL_D14	1	108206188	108404149	197962	1	XM_021094084.1	102742	chr1_108308930; chr1_108308952; chr1_108308978; chr1_108308985; chr1_108309010; chr1_108309016
chr1_108308930_108309024	chr1	108308930	108309024	95	8	100153537	HERC1	Intron (XM_021094060.1/100153537, intron 25 of 77)	Other	hypo		ASVsDL_D21	1	108206188	108404149	197962	1	XM_021094084.1	102742	chr1_108308930; chr1_108308952; chr1_108308978; chr1_108308985; chr1_108309010; chr1_108309016; chr1_108309019; chr1_108309024
chr1_108902816_108902887	chr1	108902816	108902887	72	6	100738416	RPS27L	Distal Intergenic	Other	hypo		ASVsDL_D7	1	108881330	108886334	5005	1	XM_003480338.3	21486	chr1_108902816; chr1_108902841; chr1_108902849; chr1_108902854; chr1_108902861; chr1_108902887
chr1_109016181_109016232	chr1	109016181	109016232	52	7	100037999	TPM1	Promoter (<=1kb)	CpG islands	hypo	OstVsCon_D14		1	108986981	109016090	29110	2	XM_005659518.3	-91	chr1_109016181; chr1_109016194; chr1_109016201; chr1_109016205; chr1_109016215; chr1_109016230; chr1_109016232
chr1_109719233_109719319	chr1	109719233	109719319	87	6	100156660	TLN2	Distal Intergenic	Other	hyper		ASVsDL_D1	1	109208663	109680663	472001	2	XM_021094283.1	-38570	chr1_109719233; chr1_109719241; chr1_109719272; chr1_109719281; chr1_109719294; chr1_109719319
chr1_109738388_109738473	chr1	109738388	109738473	86	5	100156660	TLN2	Distal Intergenic	Other	hypo		ASVsDL_D0	1	109208663	109680663	472001	2	XM_021094283.1	-57725	chr1_109738388; chr1_109738440; chr1_109738462; chr1_109738464; chr1_109738473
chr1_109744344_109744408	chr1	109744344	109744408	65	5	100156660	TLN2	Distal Intergenic	Other	hyper		ASVsDL_D14	1	109208663	109680663	472001	2	XM_021094283.1	-63681	chr1_109744344; chr1_109744370; chr1_109744383; chr1_109744402; chr1_109744408
chr1_110234898_110234956	chr1	110234898	110234956	59	7	100520817	LOC100520817	Distal Intergenic	Other	hyper		ASVsDL_D0	1	110432955	110433491	537	2	XR_130284.4	198535	chr1_110234898; chr1_110234915; chr1_110234924; chr1_110234929; chr1_110234931; chr1_110234937; chr1_110234956
chr1_110397195_110397259	chr1	110397195	110397259	65	5	100520817	LOC100520817	Distal Intergenic	Other	hyper	OstVsCon_D1	ASVsDL_D21	1	110432955	110433491	537	2	XR_130284.4	36232	chr1_110397195; chr1_110397214; chr1_110397221; chr1_110397226; chr1_110397259
chr1_110721004_110721102	chr1	110721004	110721102	99	6	100156637	RORA	Promoter (1-2kb)	CpG shores	hypo	OstVsCon_D14		1	110719004	111482807	763804	1	XM_021073474.1	2000	chr1_110721004; chr1_110721010; chr1_110721043; chr1_110721057; chr1_110721088; chr1_110721102
chr1_111685387_111685458	chr1	111685387	111685458	72	8	110260996	LOC110260996	Intron (XR_002344674.1/110260996, intron 1 of 2)	Other	hyper		ASVsDL_D1	1	111643468	111840326	196859	1	XR_002344674.1	41919	chr1_111685387; chr1_111685394; chr1_111685411; chr1_111685413; chr1_111685425; chr1_111685427; chr1_111685452; chr1_111685458
chr1_112004701_112004773	chr1	112004701	112004773	73	4	106508979	FOXB1	Distal Intergenic	CpG shelves	hyper	OstVsCon_D14		1	111997638	112000550	2913	2	XM_013992916.2	-4151	chr1_112004701; chr1_112004703; chr1_112004766; chr1_112004773
chr1_112823514_112823604	chr1	112823514	112823604	91	6	100135668	CCNB2	Exon (XM_003353343.5/100154204, exon 10 of 28)	Other	hyper	OstVsCon_D21		1	112907753	112942072	34320	2	NM_001114282.1	118468	chr1_112823514; chr1_112823519; chr1_112823551; chr1_112823563; chr1_112823602; chr1_112823604
chr1_112992677_112992743	chr1	112992677	112992743	67	7	100135668	CCNB2	Intron (XM_021073547.1/100155446, intron 3 of 13)	Other	hyper		ASVsDL_D0	1	112907047	112942218	35172	2	XM_021082593.1	-50459	chr1_112992677; chr1_112992698; chr1_112992704; chr1_112992716; chr1_112992734; chr1_112992736; chr1_112992743
chr1_114669279_114672536	chr1	114669279	114672536	3258	7	100621470	CGNL1	Distal Intergenic	Other	hyper		ASVsDL_D14	1	114424148	114628331	204184	2	XM_021094667.1	-40948	chr1_114669279; chr1_114669294; chr1_114669303; chr1_114669314; chr1_114672495; chr1_114672536
chr1_114862008_114862063	chr1	114862008	114862063	56	5	100621557	TCF12	Intron (XM_021094701.1/100621557, intron 5 of 20)	Other	hypo		ASVsDL_D7	1	114682299	114761051	78753	2	XM_021094759.1	-100957	chr1_114862008; chr1_114862015; chr1_114862022; chr1_114862041; chr1_114862063
chr1_115812911_115812993	chr1	115812911	115812993	83	6	100152054	RFX7	Intron (XM_021094836.1/100152054, intron 4 of 10)	Other	hyper		ASVsDL_D14	1	115844208	115871951	27744	1	XM_021094860.1	-31215	chr1_115812911; chr1_115812919; chr1_115812950; chr1_115812952; chr1_115812957; chr1_115812993
chr1_119112046_119112140	chr1	119112046	119112140	95	5	397362	ARPP19	Intron (XM_021095179.1/100153621, intron 10 of 12)	Other	hyper		ASVsDL_D7	1	119134318	119157169	22852	1	XM_005659589.3	-22178	chr1_119112046; chr1_119112051; chr1_119112054; chr1_119112087; chr1_119112140
chr1_119190287_119190362	chr1	119190287	119190362	76	5	594849	MYO5A	Intron (XM_001926768.7/594849, intron 1 of 41)	Other	hyper		ASVsDL_D1	1	119165825	119398591	232767	1	XM_021095257.1	24462	chr1_119190287; chr1_119190315; chr1_119190324; chr1_119190331; chr1_119190362
chr1_120126089_120126501	chr1	120126089	120126501	413	11	100155516	DMXL2	Distal Intergenic	Other	hyper		ASVsDL_D14	1	120138249	120298591	160343	1	XM_021095427.1	-11748	chr1_120126089; chr1_120126095; chr1_120126097; chr1_120126102; chr1_120126109; chr1_120126111; chr1_120126454; chr1_120126463; chr1_120126468; chr1_120126470; chr1_120126501
chr1_121061880_121061931	chr1	121061880	121061931	52	5	100522175	SPPL2A	Distal Intergenic	Other	hyper		ASVsDL_D14	1	121067638	121130761	63124	1	XM_021095583.1	-5707	chr1_121061880; chr1_121061915; chr1_121061922; chr1_121061929; chr1_121061931
chr1_122875441_122875607	chr1	122875441	122875607	167	5	100152345	CEP152	Promoter (<=1kb)	Other	hypo		ASVsDL_D0	1	122876146	122979851	103706	1	XM_005659632.3	-539	chr1_122875441; chr1_122875448; chr1_122875469; chr1_122875545; chr1_122875607
chr1_123905400_123905478	chr1	123905400	123905478	79	6	100511850	SEMA6D	Distal Intergenic	Other	hyper		ASVsDL_D1	1	123987528	124041624	54097	2	XM_013985533.2	136146	chr1_123905400; chr1_123905410; chr1_123905444; chr1_123905447; chr1_123905459; chr1_123905478
chr1_125094676_125094766	chr1	125094676	125094766	91	5	100511850	SEMA6D	Distal Intergenic	Other	hyper	OstVsCon_D1		1	123987528	124586062	598535	2	XM_021096114.1	-508614	chr1_125094676; chr1_125094698; chr1_125094736; chr1_125094744; chr1_125094766
chr1_126488710_126488774	chr1	126488710	126488774	65	8	100522231	SLC28A2	Intron (XM_013993042.2/100522231, intron 9 of 17)	Other	hyper		ASVsDL_D1	1	126472500	126511108	38609	2	XM_013993042.2	22334	chr1_126488710; chr1_126488716; chr1_126488741; chr1_126488743; chr1_126488748; chr1_126488755; chr1_126488757; chr1_126488774
chr1_126535421_126535515	chr1	126535421	126535515	95	7	100157418	SHF	Distal Intergenic	Other	hyper		ASVsDL_D1; ASVsDL_D7; ASVsDL_D21	1	126549736	126570006	20271	1	XM_013993043.2	-14221	chr1_126535421; chr1_126535445; chr1_126535454; chr1_126535459; chr1_126535467; chr1_126535492; chr1_126535515
chr1_126567214_126567296	chr1	126567214	126567296	83	9	100157418	SHF	Intron (XM_013993043.2/100157418, intron 4 of 4)	CpG shelves	hypo	OstVsCon_D14		1	126549736	126570657	20922	1	XM_005659642.3	17478	chr1_126567214; chr1_126567222; chr1_126567228; chr1_126567253; chr1_126567255; chr1_126567260; chr1_126567269; chr1_126567286; chr1_126567296
chr1_126770807_126770865	chr1	126770807	126770865	59	6	100516583	TERB2	Distal Intergenic	Other	hyper		ASVsDL_D21	1	126738520	126767948	29429	2	XM_003121531.6	-2859	chr1_126770807; chr1_126770824; chr1_126770826; chr1_126770833; chr1_126770838; chr1_126770865
chr1_126803872_126803943	chr1	126803872	126803943	72	5	100738487	TRIM69	Distal Intergenic	Other	hyper	OstVsCon_D21		1	126775856	126788628	12773	2	XM_021096341.1	-15244	chr1_126803872; chr1_126803903; chr1_126803910; chr1_126803919; chr1_126803943
chr1_126927139_126927201	chr1	126927139	126927201	63	4	100522412	SPG11	Intron (XM_021096469.1/100522412, intron 24 of 27)	Other	hypo		ASVsDL_D14	1	126901973	126998014	96042	1	XM_021096453.1	25166	chr1_126927139; chr1_126927187; chr1_126927193; chr1_126927201
chr1_127191535_127191606	chr1	127191535	127191606	72	6	100523528	GOLM2	Intron (XM_013993061.2/100523528, intron 6 of 8)	Other	hyper		ASVsDL_D21	1	127132387	127238488	106102	2	XM_013993061.2	46882	chr1_127191535; chr1_127191541; chr1_127191566; chr1_127191573; chr1_127191582; chr1_127191606
chr1_127241427_127241513	chr1	127241427	127241513	87	6	100523528	GOLM2	Distal Intergenic	CpG shelves	hypo	OstVsCon_D14		1	127132387	127238488	106102	2	XM_021096541.1	-2939	chr1_127241427; chr1_127241433; chr1_127241460; chr1_127241463; chr1_127241474; chr1_127241513
chr1_127781805_127781893	chr1	127781805	127781893	89	7	100156183	ELL3	Promoter (<=1kb)	Other	hyper	OstVsCon_D14		1	127781357	127784803	3447	1	XM_001928143.3	448	chr1_127781805; chr1_127781845; chr1_127781853; chr1_127781880; chr1_127781893
chr1_127781819_127781893	chr1	127781819	127781893	75	6	100156183	ELL3	Promoter (<=1kb)	Other	hypo	OstVsCon_D21		1	127781357	127784803	3447	1	XM_001928143.3	462	chr1_127781819; chr1_127781828; chr1_127781853; chr1_127781893
chr1_128817390_128817451	chr1	128817390	128817451	62	6	100628176	STARD9	Distal Intergenic	CpG islands	hyper		ASVsDL_D7	1	128656375	128808951	152577	2	XM_021097164.1	-8439	chr1_128817390; chr1_128817402; chr1_128817404; chr1_128817409; chr1_128817442; chr1_128817451
chr1_129879430_129879498	chr1	129879430	129879498	69	6	100516235	ITPKA	Promoter (1-2kb)	CpG shelves	hypo		ASVsDL_D0	1	129867261	129877762	10502	2	XM_021097438.1	-1668	chr1_129879430; chr1_129879433; chr1_129879440; chr1_129879457; chr1_129879466; chr1_129879498
chr1_130088357_130088428	chr1	130088357	130088428	72	5	106509022	NUSAP1	Intron (XM_013993169.2/100621371, intron 4 of 6)	Other	hypo	OstVsCon_D14		1	129992797	130065641	72845	2	XM_021097458.1	-22716	chr1_130088357; chr1_130088384; chr1_130088402; chr1_130088421; chr1_130088428
chr1_130104615_130104686	chr1	130104615	130104686	72	7	100516945	EXD1	Intron (XM_013993169.2/100621371, intron 1 of 6)	Other	hyper		ASVsDL_D1	1	130112461	130153485	41025	1	XM_005659737.3	-7775	chr1_130104615; chr1_130104639; chr1_130104641; chr1_130104648; chr1_130104655; chr1_130104680; chr1_130104686
chr1_130205537_130205625	chr1	130205537	130205625	89	7	100517567	INO80	Intron (XM_003121588.5/100517567, intron 1 of 35)	CpG shelves	hyper		ASVsDL_D1	1	130201705	130341627	139923	1	XM_003121588.5	3832	chr1_130205537; chr1_130205559; chr1_130205576; chr1_130205578; chr1_130205598; chr1_130205617; chr1_130205625
chr1_130345192_130345260	chr1	130345192	130345260	69	4	100524723	CHAC1	Distal Intergenic	Other	hyper	OstVsCon_D14		1	130360510	130363332	2823	2	XM_021084905.1	18072	chr1_130345192; chr1_130345224; chr1_130345233; chr1_130345260
chr1_133832992_133833056	chr1	133832992	133833056	65	4	110259520	LOC110259520	Distal Intergenic	Other	hyper		ASVsDL_D14	1	134012121	134014640	2520	1	XM_021084938.1	-179065	chr1_133832992; chr1_133832998; chr1_133833031; chr1_133833056
chr1_134018815_134018892	chr1	134018815	134018892	78	10	100512756	MEIS2	Intron (XM_021098046.1/100512756, intron 4 of 11)	CpG islands	hyper		ASVsDL_D14	1	134015378	134223013	207636	1	XM_021098093.1	3437	chr1_134018815; chr1_134018825; chr1_134018838; chr1_134018847; chr1_134018850; chr1_134018871; chr1_134018881; chr1_134018887; chr1_134018889; chr1_134018892
chr1_135337117_135338470	chr1	135337117	135338470	1354	6	110261473	LOC110261473	Distal Intergenic	Other	hyper		ASVsDL_D14	1	135248623	135272966	24344	2	XR_002345578.1	-64151	chr1_135337117; chr1_135337120; chr1_135338429; chr1_135338454; chr1_135338456; chr1_135338470
chr1_136667086_136667164	chr1	136667086	136667164	79	8	100156280	GREM1	Distal Intergenic	Other	hyper		ASVsDL_D14	1	136617052	136629293	12242	1	XM_021098310.1	50034	chr1_136667086; chr1_136667112; chr1_136667119; chr1_136667124; chr1_136667132; chr1_136667145; chr1_136667158; chr1_136667164
chr1_137027094_137027150	chr1	137027094	137027150	57	6	102159471	FMN1	Intron (XM_021098316.1/102159471, intron 4 of 21)	Other	hyper		ASVsDL_D21	1	136696353	137163532	467180	2	XM_021098316.1	136382	chr1_137027094; chr1_137027103; chr1_137027106; chr1_137027111; chr1_137027129; chr1_137027150
chr1_137542195_137542267	chr1	137542195	137542267	73	7	397350	IGF1R	Intron (XM_021082920.1/397350, intron 2 of 20)	Other	hyper	OstVsCon_D7		1	137383623	137638348	254726	2	XM_021082920.1	96081	chr1_137542195; chr1_137542214; chr1_137542226; chr1_137542228; chr1_137542259; chr1_137542267
chr1_139433988_139434131	chr1	139433988	139434131	144	7	102162530	ALDH1A3	Distal Intergenic	Other	hypo	OstVsCon_D21		1	139451080	139491514	40435	1	XM_021098574.1	-16949	chr1_139433988; chr1_139433996; chr1_139433999; chr1_139434001; chr1_139434017; chr1_139434097; chr1_139434131
chr1_140562030_140562085	chr1	140562030	140562085	56	4	100625548	GABRB3	Intron (XM_005654466.3/100520472, intron 3 of 10)	Other	hyper		ASVsDL_D0	1	140566443	140905662	339220	1	XM_021098613.1	-4358	chr1_140562030; chr1_140562078; chr1_140562083; chr1_140562085
chr1_141884257_141884310	chr1	141884257	141884310	54	7	100522589	UBE3A	Distal Intergenic	CpG shelves	hypo		ASVsDL_D14	1	141887179	141984774	97596	1	XM_013999067.2	-2869	chr1_141884257; chr1_141884260; chr1_141884265; chr1_141884277; chr1_141884283; chr1_141884304; chr1_141884310
chr1_142536441_142536527	chr1	142536441	142536527	87	6	100155343	MKRN3	Distal Intergenic	Other	hyper		ASVsDL_D14	1	142492089	142500968	8880	2	XM_021098685.1	-35473	chr1_142536441; chr1_142536463; chr1_142536482; chr1_142536494; chr1_142536496; chr1_142536527
chr1_143867044_143867130	chr1	143867044	143867130	87	5	100525443	MTMR10	Promoter (<=1kb)	CpG shores	hypo		ASVsDL_D14	1	143867746	143917881	50136	1	XM_003121665.4	-616	chr1_143867044; chr1_143867060; chr1_143867072; chr1_143867091; chr1_143867130
chr1_144697772_144697868	chr1	144697772	144697868	97	7	110261534	ENTREP2	Intron (XM_021098812.1/110261534, intron 1 of 10)	Other	hypo	OstVsCon_D21		1	144316119	144788091	471973	2	XM_021098812.1	90223	chr1_144697772; chr1_144697781; chr1_144697793; chr1_144697799; chr1_144697854; chr1_144697862; chr1_144697868
chr1_145852319_145852710	chr1	145852319	145852710	392	4	100158188	CTDP1	Distal Intergenic	Other	hypo		ASVsDL_D14	1	145769771	145811673	41903	2	XM_005660586.3	-40646	chr1_145852319; chr1_145852665; chr1_145852685; chr1_145852710
chr1_145870844_145871116	chr1	145870844	145871116	273	11	100158188	CTDP1	Distal Intergenic	Other	hypo	OstVsCon_D21		1	145769771	145811673	41903	2	XM_005660586.3	-59171	chr1_145870844; chr1_145870847; chr1_145870898; chr1_145870914; chr1_145870917; chr1_145870941; chr1_145871002; chr1_145871020; chr1_145871024; chr1_145871093; chr1_145871116
chr1_145870898_145871024	chr1	145870898	145871024	127	7	100158188	CTDP1	Distal Intergenic	Other	hypo	OstVsCon_D7		1	145769771	145811673	41903	2	XM_005660586.3	-59225	chr1_145870898; chr1_145870914; chr1_145870917; chr1_145870941; chr1_145871002; chr1_145871020; chr1_145871024
chr1_145956612_145956709	chr1	145956612	145956709	98	6	397318	NFATC1	Intron (NM_214161.1/397318, intron 7 of 9)	Other	hyper		ASVsDL_D7	1	145940099	146002897	62799	2	NM_214161.1	46188	chr1_145956612; chr1_145956627; chr1_145956634; chr1_145956664; chr1_145956705; chr1_145956709
chr1_146276396_146276511	chr1	146276396	146276511	116	5	100513452	SALL3	Distal Intergenic	CpG shores	hypo		ASVsDL_D0	1	146251591	146273778	22188	2	XM_021099018.1	-2618	chr1_146276396; chr1_146276422; chr1_146276463; chr1_146276495; chr1_146276511
chr1_147058400_147058473	chr1	147058400	147058473	74	7	100736969	GALR1	Distal Intergenic	Other	hyper		ASVsDL_D21	1	147442977	147464545	21569	2	XM_003480426.4	406072	chr1_147058400; chr1_147058406; chr1_147058410; chr1_147058424; chr1_147058430; chr1_147058469; chr1_147058473
chr1_151074833_151074896	chr1	151074833	151074896	64	8	100517134	CBLN2	Distal Intergenic	Other	hyper		ASVsDL_D14	1	150974297	150980757	6461	1	XM_021073411.1	100536	chr1_151074833; chr1_151074843; chr1_151074846; chr1_151074851; chr1_151074863; chr1_151074869; chr1_151074890; chr1_151074896
chr1_154190958_154191037	chr1	154190958	154191037	80	6	110257002	LOC110257002	Distal Intergenic	CpG islands	hypo		ASVsDL_D0	1	154059029	154101728	42700	2	XR_002339115.1	-89230	chr1_154190958; chr1_154190972; chr1_154191004; chr1_154191007; chr1_154191029; chr1_154191037
chr1_155419813_155420272	chr1	155419813	155420272	460	8	100518408	CDH19	Distal Intergenic	Other	hypo		ASVsDL_D1	1	155669361	155758381	89021	1	XM_003121695.4	-249089	chr1_155419813; chr1_155419844; chr1_155419858; chr1_155419860; chr1_155419877; chr1_155419883; chr1_155419899; chr1_155420272
chr1_156610291_156610346	chr1	156610291	156610346	56	6	106509059	LOC106509059	Distal Intergenic	Other	hyper		ASVsDL_D7	1	156735469	156747041	11573	1	XR_001306284.2	-125123	chr1_156610291; chr1_156610313; chr1_156610330; chr1_156610332; chr1_156610344; chr1_156610346
chr1_158499629_158499861	chr1	158499629	158499861	233	5	110261644	LOC110261644	Intron (XR_002346028.1/100049703, intron 1 of 1)	Other	hypo	OstVsCon_D14; OstVsCon_D21		1	158444242	158466565	22324	2	XR_002346032.1	-33064	chr1_158499629; chr1_158499643; chr1_158499751; chr1_158499805; chr1_158499861
chr1_159480477_159480558	chr1	159480477	159480558	82	6	100155834	RNF152	Distal Intergenic	Other	hyper	OstVsCon_D1		1	159529879	159606031	76153	1	XM_021095088.1	-49321	chr1_159480477; chr1_159480511; chr1_159480532; chr1_159480538; chr1_159480550; chr1_159480558
chr1_161684341_161684392	chr1	161684341	161684392	52	6	100157455	RAX	Distal Intergenic	CpG islands	hypo		ASVsDL_D0	1	161679154	161683486	4333	1	XM_003121712.3	5187	chr1_161684341; chr1_161684343; chr1_161684355; chr1_161684361; chr1_161684367; chr1_161684392
chr1_162314355_162314454	chr1	162314355	162314454	100	5	100170404	MIR122	Distal Intergenic	Other	hyper		ASVsDL_D1	1	162329776	162329860	85	2	NR_031532.1	15406	chr1_162314355; chr1_162314361; chr1_162314368; chr1_162314446; chr1_162314454
chr1_163587830_163587916	chr1	163587830	163587916	87	8	100153401	INTS14	Intron (XM_005659854.3/100153401, intron 6 of 11)	Other	hyper		ASVsDL_D0	1	163565826	163602771	36946	2	XM_005659854.3	14855	chr1_163587830; chr1_163587836; chr1_163587861; chr1_163587864; chr1_163587877; chr1_163587883; chr1_163587894; chr1_163587916
chr1_164147217_164150740	chr1	164147217	164150740	3524	6	110261938	LOC110261938	Intron (XM_021100244.1/100515463, intron 1 of 25)	Other	hyper		ASVsDL_D0; ASVsDL_D7	1	164185320	164191669	6350	1	XR_002346343.1	-34580	chr1_164147217; chr1_164147248; chr1_164147265; chr1_164150651; chr1_164150711; chr1_164150740
chr1_164235003_164235077	chr1	164235003	164235077	75	8	110261939	LOC110261939	Intron (XM_021100244.1/100515463, intron 1 of 25)	Other	hyper		ASVsDL_D1	1	164271284	164275277	3994	1	XR_002346345.1	-36207	chr1_164235003; chr1_164235027; chr1_164235036; chr1_164235041; chr1_164235049; chr1_164235068; chr1_164235074; chr1_164235077
chr1_164648027_164648113	chr1	164648027	164648113	87	6	100152069	SMAD6	Distal Intergenic	Other	hyper		ASVsDL_D7	1	164652602	164735084	82483	1	XM_003480446.4	-4489	chr1_164648027; chr1_164648049; chr1_164648066; chr1_164648068; chr1_164648107; chr1_164648113
chr1_164702094_164703488	chr1	164702094	164703488	1395	5	102161686	LOC102161686	Intron (XM_003480446.4/100152069, intron 3 of 3)	Other	hypo	OstVsCon_D21		1	164751946	164810399	58454	1	XR_301149.3	-48458	chr1_164702094; chr1_164702100; chr1_164702165; chr1_164702171; chr1_164703488
chr1_164711769_164712862	chr1	164711769	164712862	1094	6	102161686	LOC102161686	Intron (XM_003480446.4/100152069, intron 3 of 3)	Other	hypo	OstVsCon_D21		1	164751946	164810399	58454	1	XR_301149.3	-39084	chr1_164711769; chr1_164711798; chr1_164711800; chr1_164711804; chr1_164711809; chr1_164712862
chr1_165079894_165079964	chr1	165079894	165079964	71	5	397260	SMAD3	Intron (NM_214137.1/397260, intron 1 of 8)	Other	hyper		ASVsDL_D14	1	164998712	165124455	125744	1	XM_021082849.1	81182	chr1_165079894; chr1_165079904; chr1_165079907; chr1_165079913; chr1_165079964
chr1_165083386_165086901	chr1	165083386	165086901	3516	6	397260	SMAD3	Intron (NM_214137.1/397260, intron 1 of 8)	Other	hypo	OstVsCon_D14		1	164998712	165124455	125744	1	XM_021082849.1	84674	chr1_165083386; chr1_165083436; chr1_165083445; chr1_165083448; chr1_165086867; chr1_165086901
chr1_165579883_165583257	chr1	165579883	165583257	3375	5	106504229	MAP2K5	Exon (XM_021100479.1/106504229, exon 13 of 21)	Other	hyper		ASVsDL_D0; ASVsDL_D14	1	165458810	165733452	274643	1	XM_021100478.1	121073	chr1_165579883; chr1_165579926; chr1_165583229; chr1_165583236; chr1_165583257
chr1_165749108_165749297	chr1	165749108	165749297	190	6	100152847	SKOR1	Distal Intergenic	CpG shores	hyper		ASVsDL_D21	1	165753522	165766227	12706	1	XM_021100496.1	-4225	chr1_165749108; chr1_165749121; chr1_165749124; chr1_165749228; chr1_165749245; chr1_165749297
chr1_165751749_165751857	chr1	165751749	165751857	109	6	100152847	SKOR1	Promoter (1-2kb)	CpG islands	hypo		ASVsDL_D14	1	165753522	165766227	12706	1	XM_021100496.1	-1665	chr1_165751749; chr1_165751774; chr1_165751793; chr1_165751822; chr1_165751849; chr1_165751857
chr1_165762598_165762678	chr1	165762598	165762678	81	5	100152847	SKOR1	3' UTR	CpG islands	hyper		ASVsDL_D1	1	165753522	165766227	12706	1	XM_021100496.1	9076	chr1_165762598; chr1_165762602; chr1_165762604; chr1_165762636; chr1_165762678
chr1_165945119_165945228	chr1	165945119	165945228	110	6	100519005	PIAS1	Distal Intergenic	Other	hyper	OstVsCon_D1		1	165957114	166087242	130129	1	XM_003121749.6	-11886	chr1_165945119; chr1_165945177; chr1_165945208; chr1_165945211; chr1_165945216; chr1_165945228
chr1_166111120_166113132	chr1	166111120	166113132	2013	7	100519528	CALML4	Exon (NM_001243614.1/100156072, exon 4 of 7)	Other	hyper		ASVsDL_D21	1	166089583	166099794	10212	2	NM_001244619.1	-11326	chr1_166111120; chr1_166113036; chr1_166113056; chr1_166113093; chr1_166113098; chr1_166113118; chr1_166113132
chr1_166615938_166615998	chr1	166615938	166615998	61	5	106509078	LOC106509078	Distal Intergenic	Other	hypo	OstVsCon_D21		1	166607896	166611578	3683	2	XR_002346367.1	-4360	chr1_166615938; chr1_166615969; chr1_166615974; chr1_166615981; chr1_166615998
chr1_167423457_167423551	chr1	167423457	167423551	95	6	100626276	LOC100626276	Distal Intergenic	Other	hypo	OstVsCon_D21		1	167523651	167541217	17567	1	XR_002346456.1	-100100	chr1_167423457; chr1_167423472; chr1_167423489; chr1_167423531; chr1_167423533; chr1_167423551
chr1_167958324_167958422	chr1	167958324	167958422	99	5	100154048	TLE3	Distal Intergenic	Other	hypo		ASVsDL_D1	1	167808508	167855913	47406	2	XM_021100790.1	-102411	chr1_167958324; chr1_167958350; chr1_167958372; chr1_167958396; chr1_167958422
chr1_171806559_171806645	chr1	171806559	171806645	87	7	110262065	LOC110262065	Intron (XR_002346586.1/110262065, intron 1 of 2)	Other	hyper	OstVsCon_D14	ASVsDL_D0; ASVsDL_D21	1	171758097	171828973	70877	2	XR_002346586.1	22328	chr1_171806559; chr1_171806581; chr1_171806598; chr1_171806607; chr1_171806611; chr1_171806639; chr1_171806645
chr1_171843185_171843247	chr1	171843185	171843247	63	7	110262065	LOC110262065	Distal Intergenic	Other	hypo		ASVsDL_D21	1	171758097	171828973	70877	2	XR_002346586.1	-14212	chr1_171843185; chr1_171843188; chr1_171843193; chr1_171843211; chr1_171843232; chr1_171843238; chr1_171843247
chr1_172189923_172189994	chr1	172189923	172189994	72	6	100156782	LRFN5	Distal Intergenic	Other	hypo		ASVsDL_D7	1	171968434	172164326	195893	1	XM_021101076.1	221489	chr1_172189923; chr1_172189929; chr1_172189956; chr1_172189968; chr1_172189970; chr1_172189994
chr1_180422569_180422649	chr1	180422569	180422649	81	6	100156165	SAV1	Intron (XM_001927720.7/100156165, intron 2 of 4)	Other	hypo		ASVsDL_D1	1	180404871	180434458	29588	2	XM_001927720.7	11809	chr1_180422569; chr1_180422588; chr1_180422594; chr1_180422596; chr1_180422601; chr1_180422649
chr1_180806339_180806389	chr1	180806339	180806389	51	6	100153738	TRIM9	Intron (XM_021101798.1/100153738, intron 1 of 9)	Other	hyper		ASVsDL_D0; ASVsDL_D14	1	180723289	180830081	106793	2	XM_021101773.1	23692	chr1_180806339; chr1_180806342; chr1_180806348; chr1_180806373; chr1_180806380; chr1_180806389
chr1_182453899_182453949	chr1	182453899	182453949	51	7	100152942	GNPNAT1	Distal Intergenic	Other	hypo	OstVsCon_D7		1	182404460	182423453	18994	2	XM_005659949.3	-30446	chr1_182453899; chr1_182453901; chr1_182453908; chr1_182453913; chr1_182453921; chr1_182453940; chr1_182453949
chr1_182667482_182667562	chr1	182667482	182667562	81	6	106509109	LOC106509109	3' UTR	Other	hypo	OstVsCon_D21		1	182624675	182647434	22760	2	XR_001306376.2	-20048	chr1_182667482; chr1_182667494; chr1_182667530; chr1_182667535; chr1_182667543; chr1_182667562
chr1_182842637_182842714	chr1	182842637	182842714	78	7	100518289	DDHD1	Distal Intergenic	Other	hyper		ASVsDL_D14	1	182667102	182754526	87425	2	XM_003121795.4	-88111	chr1_182842637; chr1_182842643; chr1_182842666; chr1_182842673; chr1_182842675; chr1_182842692; chr1_182842714
chr1_184205439_184205526	chr1	184205439	184205526	88	6	102168145	GCH1	Intron (XR_002346953.1/106509117, intron 2 of 3)	Other	hypo		ASVsDL_D7	1	184214360	184258347	43988	2	XM_021102253.1	52821	chr1_184205439; chr1_184205452; chr1_184205455; chr1_184205486; chr1_184205502; chr1_184205526
chr1_184352004_184352081	chr1	184352004	184352081	78	4	100152808	WDHD1	Intron (XM_021102265.1/100152808, intron 7 of 25)	Other	hypo		ASVsDL_D0	1	184300325	184378944	78620	2	XM_021102266.1	26863	chr1_184352004; chr1_184352017; chr1_184352019; chr1_184352081
chr1_185492823_185493012	chr1	185492823	185493012	190	4	100152019	PELI2	Intron (XM_013993445.2/100152019, intron 2 of 6)	Other	hypo	OstVsCon_D7		1	185397807	185604160	206354	1	XM_013993445.2	95016	chr1_185492823; chr1_185493002; chr1_185493007; chr1_185493012
chr1_186023132_186023196	chr1	186023132	186023196	65	8	100512643	OTX2	Distal Intergenic	CpG islands	hypo		ASVsDL_D1	1	186028575	186033608	5034	2	XM_003353491.4	10412	chr1_186023132; chr1_186023149; chr1_186023151; chr1_186023167; chr1_186023178; chr1_186023185; chr1_186023187; chr1_186023196
chr1_186133993_186134067	chr1	186133993	186134067	75	5	102161687	LOC102161687	Distal Intergenic	Other	hypo		ASVsDL_D1	1	186167794	186204258	36465	1	XR_002347066.1	-33727	chr1_186133993; chr1_186133999; chr1_186134026; chr1_186134040; chr1_186134067
chr1_186643841_186643905	chr1	186643841	186643905	65	8	100513515	CCDC198	Intron (XR_002347087.1/110262255, intron 1 of 2)	Other	hyper		ASVsDL_D21	1	186597777	186633140	35364	2	XM_005659996.2	-10701	chr1_186643841; chr1_186643858; chr1_186643860; chr1_186643867; chr1_186643872; chr1_186643874; chr1_186643899; chr1_186643905
chr1_186675851_186675996	chr1	186675851	186675996	146	4	100513515	CCDC198	Intron (XR_002347087.1/110262255, intron 1 of 2)	Other	hypo	OstVsCon_D14		1	186597777	186633140	35364	2	XM_005659996.2	-42711	chr1_186675851; chr1_186675884; chr1_186675970; chr1_186675996
chr1_187091372_187091446	chr1	187091372	187091446	75	8	100152395	SLC35F4	Distal Intergenic	Other	hypo		ASVsDL_D1	1	186687797	186952292	264496	2	XM_003121828.6	-139080	chr1_187091372; chr1_187091375; chr1_187091397; chr1_187091406; chr1_187091408; chr1_187091413; chr1_187091422; chr1_187091446
chr1_187091372_187091422	chr1	187091372	187091422	51	7	100152395	SLC35F4	Distal Intergenic	Other	hypo		ASVsDL_D21	1	186687797	186952292	264496	2	XM_003121828.6	-139080	chr1_187091372; chr1_187091375; chr1_187091408; chr1_187091413; chr1_187091422
chr1_187779575_187779647	chr1	187779575	187779647	73	6	100621416	DACT1	Distal Intergenic	Other	hyper		ASVsDL_D1	1	187719391	187729568	10178	1	XM_021102679.1	60184	chr1_187779575; chr1_187779578; chr1_187779589; chr1_187779631; chr1_187779639; chr1_187779647
chr1_187779575_187779647	chr1	187779575	187779647	73	6	100621416	DACT1	Distal Intergenic	Other	hypo	OstVsCon_D7; OstVsCon_D21		1	187719391	187729568	10178	1	XM_021102679.1	60184	chr1_187779575; chr1_187779578; chr1_187779589; chr1_187779631; chr1_187779639; chr1_187779647
chr1_187784689_187784772	chr1	187784689	187784772	84	4	106509123	LOC106509123	Distal Intergenic	Other	hypo		ASVsDL_D14	1	187844841	188031464	186624	1	XR_002347107.1	-60069	chr1_187784689; chr1_187784705; chr1_187784736; chr1_187784772
chr1_189393472_189393556	chr1	189393472	189393556	85	9	100157646	C1H14orf39	Intron (XM_021062380.1/100157646, intron 20 of 24)	Other	hyper	OstVsCon_D7		1	189406162	189469209	63048	2	XM_005660023.3	75653	chr1_189393472; chr1_189393495; chr1_189393501; chr1_189393503; chr1_189393508; chr1_189393517; chr1_189393528; chr1_189393544; chr1_189393556
chr1_189617788_189617901	chr1	189617788	189617901	114	13	110255392	LOC110255392	Promoter (1-2kb)	CpG islands	hyper		ASVsDL_D21	1	189612079	189619850	7772	2	XM_021062434.1	1949	chr1_189617788; chr1_189617790; chr1_189617815; chr1_189617821; chr1_189617823; chr1_189617829; chr1_189617832; chr1_189617835; chr1_189617839; chr1_189617849; chr1_189617865; chr1_189617880; chr1_189617901
chr1_189628625_189630295	chr1	189628625	189630295	1671	7	100156847	SIX1	Distal Intergenic	CpG shores	hypo		ASVsDL_D0	1	189620430	189624652	4223	2	NM_001199718.1	-3973	chr1_189628625; chr1_189628628; chr1_189628630; chr1_189628658; chr1_189630215; chr1_189630269; chr1_189630295
chr1_189714818_189714876	chr1	189714818	189714876	59	6	100310799	MNAT1	Intron (XM_021064622.1/100310799, intron 1 of 7)	Other	hypo		ASVsDL_D0; ASVsDL_D1; ASVsDL_D7; ASVsDL_D21	1	189690482	189907808	217327	1	NM_001166316.1	24336	chr1_189714818; chr1_189714824; chr1_189714849; chr1_189714868; chr1_189714870; chr1_189714876
chr1_191148458_191148523	chr1	191148458	191148523	66	5	100359361	LOC100359361	Distal Intergenic	Other	hyper		ASVsDL_D21	1	191102213	191102539	327	1	NM_001195341.1	46245	chr1_191148458; chr1_191148467; chr1_191148482; chr1_191148498; chr1_191148523
chr1_191318681_191318781	chr1	191318681	191318781	101	4	414415	MRPS11	Intron (XM_005660028.2/414415, intron 2 of 5)	CpG shelves	hypo		ASVsDL_D14	1	191310555	191321910	11356	2	NM_001244528.1	3129	chr1_191318681; chr1_191318714; chr1_191318750; chr1_191318781
chr1_191821707_191821762	chr1	191821707	191821762	56	6	397511	NTRK3	3' UTR	Other	hyper		ASVsDL_D21	1	191535739	191941675	405937	1	XM_021083220.1	285968	chr1_191821707; chr1_191821710; chr1_191821757; chr1_191821762
chr1_193824511_193824588	chr1	193824511	193824588	78	5	396697	ESR2	Promoter (<=1kb)	CpG shores	hypo		ASVsDL_D21	1	193825139	193907330	82192	1	XM_021081392.1	-551	chr1_193824511; chr1_193824536; chr1_193824539; chr1_193824569; chr1_193824588
chr1_193917462_193917517	chr1	193917462	193917517	56	6	100524661	SYNE2	Exon (XM_013993486.2/100524661, exon 13 of 18)	Other	hyper		ASVsDL_D21	1	193909563	193947684	38122	2	XM_013993486.2	30167	chr1_193917462; chr1_193917469; chr1_193917495; chr1_193917507; chr1_193917509; chr1_193917517
chr1_193924224_193924519	chr1	193924224	193924519	296	4	100524661	SYNE2	Exon (XM_013993486.2/100524661, exon 8 of 18)	Other	hypo		ASVsDL_D14	1	193909563	193947684	38122	2	XM_013993486.2	23165	chr1_193924224; chr1_193924233; chr1_193924254; chr1_193924519
chr1_195872796_195872867	chr1	195872796	195872867	72	10	100512451	EQTN	Distal Intergenic	Other	hyper		ASVsDL_D7	1	195880011	195893978	13968	1	XM_021085066.1	-7144	chr1_195872796; chr1_195872801; chr1_195872806; chr1_195872827; chr1_195872829; chr1_195872834; chr1_195872841; chr1_195872843; chr1_195872860; chr1_195872867
chr1_195872796_195872860	chr1	195872796	195872860	65	9	100512451	EQTN	Distal Intergenic	Other	hyper		ASVsDL_D14	1	195880011	195893978	13968	1	XM_021085066.1	-7151	chr1_195872796; chr1_195872801; chr1_195872806; chr1_195872827; chr1_195872829; chr1_195872834; chr1_195872841; chr1_195872843; chr1_195872860
chr1_197852032_197852093	chr1	197852032	197852093	62	5	110257022	LOC110257022	Distal Intergenic	Other	hyper		ASVsDL_D0	1	198205641	198250764	45124	2	XR_002339175.1	398671	chr1_197852032; chr1_197852040; chr1_197852045; chr1_197852052; chr1_197852093
chr1_199847860_199847946	chr1	199847860	199847946	87	7	100517627	DMRTA1	Distal Intergenic	Other	hypo	OstVsCon_D7		1	200410020	200414904	4885	2	XM_003121880.4	566958	chr1_199847860; chr1_199847875; chr1_199847882; chr1_199847908; chr1_199847915; chr1_199847940; chr1_199847946
chr1_200311993_200312099	chr1	200311993	200312099	107	5	100517627	DMRTA1	Distal Intergenic	CpG islands	hyper	OstVsCon_D1		1	200410020	200414904	4885	2	XM_003121880.4	102805	chr1_200311993; chr1_200312024; chr1_200312049; chr1_200312071; chr1_200312099
chr1_200812013_200812099	chr1	200812013	200812099	87	8	396553	CDKN2A	Distal Intergenic	Other	hyper		ASVsDL_D14	1	200774496	200799149	24654	1	NM_213735.2	37517	chr1_200812013; chr1_200812031; chr1_200812052; chr1_200812061; chr1_200812066; chr1_200812068; chr1_200812093; chr1_200812099
chr1_201423594_201423654	chr1	201423594	201423654	61	5	100156933	IFN-DELTA-5	Distal Intergenic	Other	hyper		ASVsDL_D14	1	201412274	201412828	555	2	NM_001164854.1	-10766	chr1_201423594; chr1_201423617; chr1_201423620; chr1_201423646; chr1_201423654
chr1_201917018_201917112	chr1	201917018	201917112	95	6	100523711	HACD4	Distal Intergenic	Other	hyper		ASVsDL_D21	1	201886347	201910667	24321	1	XM_021063085.1	30671	chr1_201917018; chr1_201917057; chr1_201917066; chr1_201917104; chr1_201917112
chr1_203812568_203812630	chr1	203812568	203812630	63	7	106507184	SAXO1	Intron (XM_021063236.1/106507184, intron 1 of 4)	Other	hyper	OstVsCon_D1		1	203788322	203923889	135568	1	XM_021063236.1	24246	chr1_203812568; chr1_203812574; chr1_203812595; chr1_203812601; chr1_203812621; chr1_203812630
chr1_205238539_205238609	chr1	205238539	205238609	71	6	100155580	SH3GL2	Intron (XM_001925157.6/100155580, intron 1 of 8)	Other	hyper		ASVsDL_D21	1	205081227	205285359	204133	2	XM_001925157.6	46750	chr1_205238539; chr1_205238541; chr1_205238548; chr1_205238580; chr1_205238586; chr1_205238609
chr1_208148163_208148253	chr1	208148163	208148253	91	6	100514506	LOC100514506	Intron (XR_002335940.1/100514506, intron 1 of 3)	CpG shores	hypo		ASVsDL_D14; ASVsDL_D21	1	208140151	208181529	41379	2	XR_002335940.1	33276	chr1_208148163; chr1_208148165; chr1_208148171; chr1_208148186; chr1_208148201; chr1_208148253
chr1_209076283_209076363	chr1	209076283	209076363	81	5	106509172	LOC106509172	Intron (XR_001306469.2/106509171, intron 2 of 4)	Other	hyper		ASVsDL_D1	1	209123416	209152842	29427	1	XR_001306470.2	-47053	chr1_209076283; chr1_209076298; chr1_209076322; chr1_209076331; chr1_209076363
chr1_209562004_209562068	chr1	209562004	209562068	65	6	102165237	LOC102165237	Intron (XR_001306473.2/102165237, intron 2 of 3)	Other	hypo	OstVsCon_D7		1	209497271	209508017	10747	1	XR_002335998.1	64733	chr1_209562004; chr1_209562021; chr1_209562035; chr1_209562037; chr1_209562043; chr1_209562068
chr1_209768000_209768086	chr1	209768000	209768086	87	7	574065	TYRP1	Distal Intergenic	Other	hyper	OstVsCon_D21		1	209725698	209745141	19444	2	XM_013993569.2	-22859	chr1_209768000; chr1_209768006; chr1_209768038; chr1_209768045; chr1_209768047; chr1_209768064; chr1_209768086
chr1_209768000_209768086	chr1	209768000	209768086	87	7	574065	TYRP1	Distal Intergenic	Other	hypo		ASVsDL_D0	1	209725698	209745141	19444	2	XM_013993569.2	-22859	chr1_209768000; chr1_209768006; chr1_209768038; chr1_209768045; chr1_209768047; chr1_209768064; chr1_209768086
chr1_211425013_211425093	chr1	211425013	211425093	81	5	102164767	LOC102164767	Intron (XR_002336023.1/102164767, intron 3 of 4)	Other	hyper		ASVsDL_D0	1	211357500	211610959	253460	1	XR_002336021.1	67513	chr1_211425013; chr1_211425035; chr1_211425052; chr1_211425066; chr1_211425093
chr1_211494111_211494182	chr1	211494111	211494182	72	7	102164767	LOC102164767	Intron (XR_002336023.1/102164767, intron 3 of 4)	Other	hyper		ASVsDL_D1	1	211357500	211610959	253460	1	XR_002336021.1	136611	chr1_211494111; chr1_211494117; chr1_211494142; chr1_211494144; chr1_211494156; chr1_211494158; chr1_211494182
chr1_213940835_213940914	chr1	213940835	213940914	80	7	100627072	PTPRD	Intron (XM_021074366.1/100627072, intron 30 of 39)	Other	hypo		ASVsDL_D7	1	213496367	214013013	516647	1	XM_021074319.1	444468	chr1_213940835; chr1_213940843; chr1_213940874; chr1_213940876; chr1_213940888; chr1_213940890; chr1_213940914
chr1_213940835_213940890	chr1	213940835	213940890	56	6	100627072	PTPRD	Intron (XM_021074366.1/100627072, intron 30 of 39)	Other	hypo		ASVsDL_D14	1	213496367	214013013	516647	1	XM_021074319.1	444468	chr1_213940835; chr1_213940843; chr1_213940874; chr1_213940876; chr1_213940888; chr1_213940890
chr1_215500092_215500186	chr1	215500092	215500186	95	6	100622077	KDM4C	Intron (XM_021063862.1/100622077, intron 1 of 20)	Other	hyper		ASVsDL_D0	1	215371013	215507672	136660	2	XR_002336050.1	7486	chr1_215500092; chr1_215500116; chr1_215500132; chr1_215500157; chr1_215500163; chr1_215500186
chr1_215774460_215774540	chr1	215774460	215774540	81	7	102168004	UHRF2	Intron (XM_021063938.1/102168004, intron 3 of 15)	Other	hyper		ASVsDL_D14	1	215730212	215807628	77417	2	XM_021063938.1	33088	chr1_215774460; chr1_215774482; chr1_215774499; chr1_215774501; chr1_215774508; chr1_215774515; chr1_215774540
chr1_215979887_215979966	chr1	215979887	215979966	80	8	100518643	IL33	Distal Intergenic	Other	hypo	OstVsCon_D1		1	215899830	215941944	42115	2	XM_021073766.1	-37943	chr1_215979887; chr1_215979894; chr1_215979911; chr1_215979913; chr1_215979920; chr1_215979925; chr1_215979958; chr1_215979966
chr1_216916006_216916103	chr1	216916006	216916103	98	7	397201	JAK2	Intron (XM_021082806.1/397201, intron 4 of 23)	Other	hypo	OstVsCon_D14		1	216849744	216959331	109588	2	XM_021082806.1	43228	chr1_216916006; chr1_216916039; chr1_216916056; chr1_216916065; chr1_216916070; chr1_216916097; chr1_216916103
chr1_220838694_220838776	chr1	220838694	220838776	83	7	110255644	DMRT3	Distal Intergenic	CpG islands	hyper		ASVsDL_D1	1	220819525	220834080	14556	2	XM_021064400.1	-4614	chr1_220838694; chr1_220838701; chr1_220838733; chr1_220838753; chr1_220838760; chr1_220838776
chr1_220838694_220838776	chr1	220838694	220838776	83	7	110255644	DMRT3	Distal Intergenic	CpG islands	hypo	OstVsCon_D1		1	220819525	220834080	14556	2	XM_021064400.1	-4614	chr1_220838694; chr1_220838701; chr1_220838714; chr1_220838733; chr1_220838753; chr1_220838760; chr1_220838776
chr1_221582031_221582102	chr1	221582031	221582102	72	5	100155087	FOXD4	Distal Intergenic	CpG islands	hypo		ASVsDL_D21	1	221577685	221580452	2768	1	XM_021075468.1	4346	chr1_221582031; chr1_221582034; chr1_221582064; chr1_221582071; chr1_221582102
chr1_221587277_221587330	chr1	221587277	221587330	54	6	100155087	FOXD4	Distal Intergenic	Other	hyper		ASVsDL_D21	1	221577685	221580452	2768	1	XM_021075468.1	9592	chr1_221587277; chr1_221587283; chr1_221587310; chr1_221587322; chr1_221587327; chr1_221587330
chr1_224276503_224276577	chr1	224276503	224276577	75	7	100316594	MIR204	Intron (XM_021074417.1/100157158, intron 1 of 26)	Other	hypo	OstVsCon_D14		1	224065494	224065602	109	2	NR_038507.1	-210901	chr1_224276503; chr1_224276512; chr1_224276537; chr1_224276539; chr1_224276544; chr1_224276553; chr1_224276577
chr1_226665795_226665858	chr1	226665795	226665858	64	6	110257039	LOC110257039	Distal Intergenic	Other	hyper	OstVsCon_D14		1	226530045	226605603	75559	1	XR_002339201.1	135750	chr1_226665795; chr1_226665817; chr1_226665834; chr1_226665843; chr1_226665850; chr1_226665858
chr1_226845080_226845159	chr1	226845080	226845159	80	9	110257039	LOC110257039	Distal Intergenic	Other	hyper		ASVsDL_D1	1	226530045	226605603	75559	1	XR_002339201.1	315035	chr1_226845080; chr1_226845085; chr1_226845088; chr1_226845093; chr1_226845119; chr1_226845121; chr1_226845126; chr1_226845135; chr1_226845159
chr1_226845080_226845168	chr1	226845080	226845168	89	10	110257039	LOC110257039	Distal Intergenic	Other	hyper	OstVsCon_D7		1	226530045	226605603	75559	1	XR_002339201.1	315035	chr1_226845080; chr1_226845085; chr1_226845088; chr1_226845093; chr1_226845119; chr1_226845121; chr1_226845126; chr1_226845135; chr1_226845159; chr1_226845168
chr1_226845080_226845135	chr1	226845080	226845135	56	8	110257039	LOC110257039	Distal Intergenic	Other	hyper	OstVsCon_D21		1	226530045	226605603	75559	1	XR_002339201.1	315035	chr1_226845080; chr1_226845085; chr1_226845088; chr1_226845093; chr1_226845119; chr1_226845121; chr1_226845126; chr1_226845135
chr1_227224417_227224503	chr1	227224417	227224503	87	5	102160343	LOC102160343	Distal Intergenic	Other	hyper		ASVsDL_D0	1	227343818	227357264	13447	1	XR_301333.3	-119315	chr1_227224417; chr1_227224439; chr1_227224472; chr1_227224497; chr1_227224503
chr1_228459911_228460013	chr1	228459911	228460013	103	5	397066	OSTF1	Distal Intergenic	Other	hypo	OstVsCon_D21		1	228142159	228196808	54650	1	NM_214005.1	317752	chr1_228459911; chr1_228459964; chr1_228459981; chr1_228460006; chr1_228460013
chr1_229429461_229429535	chr1	229429461	229429535	75	5	106508649	GCNT1	Promoter (<=1kb)	CpG islands	hypo	OstVsCon_D14		1	229429373	229470458	41086	1	XM_021065062.1	88	chr1_229429461; chr1_229429492; chr1_229429520; chr1_229429525; chr1_229429535
chr1_229681395_229681453	chr1	229681395	229681453	59	5	106508649	GCNT1	Intron (XM_021065057.1/100153374, intron 6 of 26)	Other	hypo	OstVsCon_D14		1	229552955	229596643	43689	1	XR_002336476.1	128440	chr1_229681395; chr1_229681401; chr1_229681416; chr1_229681436; chr1_229681453
chr1_231289599_231289883	chr1	231289599	231289883	285	7	106509192	LOC106509192	Distal Intergenic	Other	hypo		ASVsDL_D1	1	231195851	231271453	75603	1	XM_021085100.1	93748	chr1_231289599; chr1_231289621; chr1_231289685; chr1_231289688; chr1_231289812; chr1_231289843; chr1_231289883
chr1_231289685_231289883	chr1	231289685	231289883	199	5	106509192	LOC106509192	Distal Intergenic	Other	hypo		ASVsDL_D21	1	231195851	231271453	75603	1	XM_021085100.1	93834	chr1_231289685; chr1_231289688; chr1_231289812; chr1_231289843; chr1_231289883
chr1_231933936_231934030	chr1	231933936	231934030	95	5	100156044	TLE4	Distal Intergenic	Other	hypo	OstVsCon_D7		1	232355959	232504763	148805	1	XM_001924195.6	-421929	chr1_231933936; chr1_231933944; chr1_231933946; chr1_231934014; chr1_231934030
chr1_233232409_233232495	chr1	233232409	233232495	87	8	102163379	NPAP1	Intron (XR_002336498.1/102163669, intron 4 of 6)	Other	hypo		ASVsDL_D14	1	233074862	233080760	5899	2	XM_005660178.2	-151649	chr1_233232409; chr1_233232415; chr1_233232434; chr1_233232442; chr1_233232447; chr1_233232454; chr1_233232456; chr1_233232495
chr1_233243051_233243125	chr1	233243051	233243125	75	10	102163379	NPAP1	Intron (XR_002336498.1/102163669, intron 4 of 6)	Other	hyper		ASVsDL_D1; ASVsDL_D7	1	233074862	233080760	5899	2	XM_005660178.2	-162291	chr1_233243051; chr1_233243061; chr1_233243078; chr1_233243080; chr1_233243087; chr1_233243092; chr1_233243094; chr1_233243100; chr1_233243119; chr1_233243125
chr1_233827928_233827991	chr1	233827928	233827991	64	6	100524475	TLE1	Distal Intergenic	Other	hyper	OstVsCon_D1		1	234278168	234368360	90193	2	XM_021065293.1	540369	chr1_233827928; chr1_233827934; chr1_233827961; chr1_233827972; chr1_233827974; chr1_233827991
chr1_235595056_235595111	chr1	235595056	235595111	56	6	110255297	LOC110255297	Distal Intergenic	CpG shores	hypo	OstVsCon_D21		1	235562944	235593011	30068	2	XM_021065394.1	-2045	chr1_235595056; chr1_235595071; chr1_235595095; chr1_235595104; chr1_235595109; chr1_235595111
chr1_235666621_235666685	chr1	235666621	235666685	65	5	100525024	LOC100525024	Intron (XM_021065324.1/100525024, intron 2 of 3)	Other	hyper		ASVsDL_D21	1	235635863	235650909	15047	2	XM_021065331.1	-15712	chr1_235666621; chr1_235666638; chr1_235666640; chr1_235666652; chr1_235666685
chr1_235744258_235744339	chr1	235744258	235744339	82	7	100525378	PHF24	Intron (XM_021065324.1/100525024, intron 1 of 3)	Other	hyper	OstVsCon_D21		1	235757499	235783053	25555	1	XM_005654512.3	-13160	chr1_235744258; chr1_235744286; chr1_235744292; chr1_235744313; chr1_235744319; chr1_235744331; chr1_235744339
chr1_236200592_236202312	chr1	236200592	236202312	1721	5	100156421	LOC100156421	Intron (XM_005660209.2/100156421, intron 7 of 28)	Other	hyper		ASVsDL_D7	1	236158348	236257349	99002	1	XM_005660209.2	42244	chr1_236200592; chr1_236200624; chr1_236200629; chr1_236200631; chr1_236202312
chr1_236409535_236409648	chr1	236409535	236409648	114	16	396693	TPM2	Promoter (<=1kb)	CpG shores	hypo	OstVsCon_D21		1	236402249	236409616	7368	2	NM_001129947.1	0	chr1_236409535; chr1_236409539; chr1_236409543; chr1_236409546; chr1_236409564; chr1_236409568; chr1_236409591; chr1_236409595; chr1_236409602; chr1_236409606; chr1_236409620; chr1_236409631; chr1_236409640; chr1_236409642; chr1_236409644; chr1_236409648
chr1_236514206_236514766	chr1	236514206	236514766	561	6	100512698	NPR2	Intron (XM_005660202.3/100512698, intron 2 of 20)	Other	hyper		ASVsDL_D7	1	236509810	236529172	19363	1	NM_001244322.1	4396	chr1_236514206; chr1_236514699; chr1_236514705; chr1_236514724; chr1_236514744; chr1_236514766
chr1_237785985_237786073	chr1	237785985	237786073	89	7	100520167	PAX5	Promoter (<=1kb)	CpG islands	hypo	OstVsCon_D7		1	237574938	237785454	210517	2	XM_003122019.6	-531	chr1_237785985; chr1_237786004; chr1_237786008; chr1_237786010; chr1_237786034; chr1_237786063; chr1_237786073
chr1_239437568_239437635	chr1	239437568	239437635	68	5	100316850	TMOD1	Exon (XM_003353588.5/100316850, exon 7 of 10)	Other	hypo	OstVsCon_D21		1	239390656	239468387	77732	1	XM_021066359.1	46912	chr1_239437568; chr1_239437599; chr1_239437617; chr1_239437627; chr1_239437635
chr1_240415771_240419708	chr1	240415771	240419708	3938	8	100511175	GABBR2	Intron (XM_021066509.1/100511175, intron 1 of 18)	Other	hypo	OstVsCon_D21		1	240107469	240495917	388449	2	XM_021066509.1	76209	chr1_240415771; chr1_240415773; chr1_240415780; chr1_240415785; chr1_240415793; chr1_240415811; chr1_240415817; chr1_240419708
chr1_240452973_240453038	chr1	240452973	240453038	66	4	100511175	GABBR2	Intron (XM_021066509.1/100511175, intron 1 of 18)	Other	hypo		ASVsDL_D14	1	240107469	240495917	388449	2	XM_021066509.1	42879	chr1_240452973; chr1_240452976; chr1_240453035; chr1_240453038
chr1_240765021_240765101	chr1	240765021	240765101	81	5	100620394	COL15A1	Exon (XM_021066594.1/100620394, exon 6 of 42)	Other	hyper		ASVsDL_D0	1	240718128	240829188	111061	1	XM_021066594.1	46893	chr1_240765021; chr1_240765051; chr1_240765057; chr1_240765069; chr1_240765101
chr1_240823843_240823930	chr1	240823843	240823930	88	7	396665	TGFBR1	Intron (XM_021066594.1/100620394, intron 38 of 41)	Other	hypo		ASVsDL_D7	1	240842735	240918267	75533	1	XM_021080713.1	-18805	chr1_240823843; chr1_240823866; chr1_240823872; chr1_240823891; chr1_240823899; chr1_240823913; chr1_240823930
chr1_241234379_241234443	chr1	241234379	241234443	65	6	100511362	SEC61B	Intron (XR_002336987.1/106509214, intron 4 of 5)	Other	hyper		ASVsDL_D14	1	240985173	240991820	6648	1	NM_001243825.1	249206	chr1_241234379; chr1_241234396; chr1_241234398; chr1_241234405; chr1_241234437; chr1_241234443
chr1_244889064_244889135	chr1	244889064	244889135	72	5	100154668	CYLC2	Distal Intergenic	Other	hyper	OstVsCon_D7		1	244390956	244410654	19699	1	XM_021075625.1	498108	chr1_244889064; chr1_244889102; chr1_244889104; chr1_244889129; chr1_244889135
chr1_245752716_245752795	chr1	245752716	245752795	80	8	100518052	LOC100518052	Distal Intergenic	Other	hyper		ASVsDL_D1	1	245828794	245829800	1007	1	XM_003122053.2	-75999	chr1_245752716; chr1_245752721; chr1_245752755; chr1_245752757; chr1_245752769; chr1_245752771; chr1_245752788; chr1_245752795
chr1_246327689_246327739	chr1	246327689	246327739	51	7	106509228	LOC106509228	Intron (XR_002337120.1/106509228, intron 1 of 3)	CpG islands	hyper		ASVsDL_D0; ASVsDL_D21	1	246316638	246330614	13977	2	XR_002337120.1	2875	chr1_246327689; chr1_246327691; chr1_246327712; chr1_246327718; chr1_246327721; chr1_246327739; chr1_246327723
chr1_248809128_248812520	chr1	248809128	248812520	3393	5	595111	KLF4	Distal Intergenic	Other	hyper		ASVsDL_D1	1	248604837	248609574	4738	2	NM_001031782.2	-199554	chr1_248809128; chr1_248809131; chr1_248812438; chr1_248812459; chr1_248812520
chr1_250497307_250497357	chr1	250497307	250497357	51	4	100622329	PTPN3	Intron (XM_021067368.1/100622329, intron 1 of 24)	Other	hypo		ASVsDL_D14	1	250418131	250501190	83060	2	XM_021067368.1	3833	chr1_250497307; chr1_250497347; chr1_250497352; chr1_250497357
chr1_251455725_251459937	chr1	251455725	251459937	4213	5	100155613	SVEP1	Exon (XM_003122075.5/100155613, exon 16 of 48)	Other	hypo	OstVsCon_D14		1	251367401	251571799	204399	2	XM_003122075.5	111862	chr1_251455725; chr1_251455732; chr1_251459896; chr1_251459909; chr1_251459937
chr1_252186610_252186671	chr1	252186610	252186671	62	5	100156374	LOC100156374	Distal Intergenic	Other	hypo		ASVsDL_D14	1	252204103	252205056	954	2	XM_001925183.2	18385	chr1_252186610; chr1_252186633; chr1_252186640; chr1_252186646; chr1_252186671
chr1_252388402_252388478	chr1	252388402	252388478	77	6	397678	PTGR1	Intron (XM_021083390.1/397678, intron 3 of 7)	Other	hyper		ASVsDL_D14	1	252373272	252394013	20742	2	XM_021083390.1	5535	chr1_252388402; chr1_252388406; chr1_252388440; chr1_252388461; chr1_252388478
chr1_253022986_253023066	chr1	253022986	253023066	81	7	768100	PTBP3	Intron (XM_013993751.2/768100, intron 6 of 14)	Other	hyper		ASVsDL_D21	1	252991648	253056361	64714	2	NM_001077215.1	33295	chr1_253022986; chr1_253022989; chr1_253023014; chr1_253023020; chr1_253023022; chr1_253023036; chr1_253023066
chr1_253459387_253459440	chr1	253459387	253459440	54	6	100516535	SNX30	Intron (XM_003122081.6/100516535, intron 1 of 8)	Other	hypo		ASVsDL_D14	1	253428461	253555463	127003	1	XM_003122081.6	30926	chr1_253459387; chr1_253459395; chr1_253459407; chr1_253459434; chr1_253459440
chr1_253543008_253543091	chr1	253543008	253543091	84	7	100157182	SLC46A2	Intron (XM_003122081.6/100516535, intron 7 of 8)	Other	hypo	OstVsCon_D14		1	253559545	253571012	11468	2	XM_001928427.6	27921	chr1_253543008; chr1_253543016; chr1_253543029; chr1_253543071; chr1_253543091
chr1_253543008_253543461	chr1	253543008	253543461	454	15	100157182	SLC46A2	Intron (XM_003122081.6/100516535, intron 7 of 8)	Other	hypo	OstVsCon_D21		1	253559545	253571012	11468	2	XM_001928427.6	27551	chr1_253543008; chr1_253543016; chr1_253543029; chr1_253543042; chr1_253543051; chr1_253543071; chr1_253543091; chr1_253543212; chr1_253543226; chr1_253543248; chr1_253543257; chr1_253543314; chr1_253543418; chr1_253543440; chr1_253543461
chr1_253543257_253543461	chr1	253543257	253543461	205	5	100157182	SLC46A2	Intron (XM_003122081.6/100516535, intron 7 of 8)	Other	hypo	OstVsCon_D14		1	253559545	253571012	11468	2	XM_001928427.6	27551	chr1_253543257; chr1_253543314; chr1_253543418; chr1_253543461
chr1_253647644_253647772	chr1	253647644	253647772	129	4	396739	SAL1	Distal Intergenic	Other	hyper		ASVsDL_D14	1	253638017	253642835	4819	2	NM_213814.2	-4809	chr1_253647644; chr1_253647686; chr1_253647738; chr1_253647772
chr1_254043137_254043215	chr1	254043137	254043215	79	5	100517630	C1H9orf43	Distal Intergenic	Other	hyper	OstVsCon_D14		1	254046679	254056654	9976	1	XM_021067786.1	-3464	chr1_254043137; chr1_254043166; chr1_254043169; chr1_254043210; chr1_254043215
chr1_254057858_254060012	chr1	254057858	254060012	2155	6	100517630	C1H9orf43	Distal Intergenic	Other	hyper	OstVsCon_D21		1	254046679	254057034	10356	1	XM_021067775.1	11179	chr1_254057858; chr1_254059926; chr1_254059938; chr1_254059948; chr1_254059974; chr1_254060012
chr1_254607038_254607602	chr1	254607038	254607602	565	6	397593	AMBP	Intron (XM_021067808.1/100157179, intron 3 of 15)	Other	hypo	OstVsCon_D21		1	254683885	254698406	14522	2	NM_001164006.1	90804	chr1_254607038; chr1_254607550; chr1_254607570; chr1_254607602
chr1_254830461_254830538	chr1	254830461	254830538	78	8	100498752	MIR455	Intron (XM_021067868.1/102159686, intron 12 of 60)	Other	hypo		ASVsDL_D14	1	254824200	254824279	80	1	NR_038577.1	6261	chr1_254830461; chr1_254830473; chr1_254830477; chr1_254830479; chr1_254830492; chr1_254830501; chr1_254830518; chr1_254830538
chr1_254830473_254830538	chr1	254830473	254830538	66	7	100498752	MIR455	Intron (XM_021067868.1/102159686, intron 12 of 60)	Other	hyper		ASVsDL_D7	1	254824200	254824279	80	1	NR_038577.1	6273	chr1_254830473; chr1_254830477; chr1_254830479; chr1_254830492; chr1_254830518; chr1_254830538
chr1_254830473_254830538	chr1	254830473	254830538	66	7	100498752	MIR455	Intron (XM_021067868.1/102159686, intron 12 of 60)	Other	hypo	OstVsCon_D14		1	254824200	254824279	80	1	NR_038577.1	6273	chr1_254830473; chr1_254830477; chr1_254830479; chr1_254830492; chr1_254830501; chr1_254830518; chr1_254830538
chr1_255500826_255500912	chr1	255500826	255500912	87	5	574055	TNFSF8	Distal Intergenic	Other	hyper	OstVsCon_D7		1	255436206	255459020	22815	2	NM_001025219.1	-41806	chr1_255500826; chr1_255500867; chr1_255500879; chr1_255500906; chr1_255500912
chr1_255500826_255500912	chr1	255500826	255500912	87	5	574055	TNFSF8	Distal Intergenic	Other	hypo		ASVsDL_D14	1	255436206	255459020	22815	2	NM_001025219.1	-41806	chr1_255500826; chr1_255500867; chr1_255500879; chr1_255500906; chr1_255500912
chr1_255947559_255947641	chr1	255947559	255947641	83	8	102161373	LOC102161373	Distal Intergenic	Other	hyper		ASVsDL_D0; ASVsDL_D1	1	255736585	255904317	167733	1	XR_002337430.1	210974	chr1_255947559; chr1_255947569; chr1_255947586; chr1_255947600; chr1_255947608; chr1_255947618; chr1_255947627; chr1_255947641
chr1_256671152_256671232	chr1	256671152	256671232	81	5	397219	PAPPA	Intron (XM_001926753.7/397219, intron 10 of 22)	Other	hypo	OstVsCon_D14; OstVsCon_D21		1	256544496	256784813	240318	1	XM_001926753.7	126656	chr1_256671152; chr1_256671197; chr1_256671199; chr1_256671209; chr1_256671232
chr1_256824685_256824798	chr1	256824685	256824798	114	5	100523883	ASTN2	Distal Intergenic	Other	hyper		ASVsDL_D14	1	256825470	257049419	223950	2	XM_021074516.1	224621	chr1_256824685; chr1_256824727; chr1_256824752; chr1_256824768; chr1_256824798
chr1_258392469_258392564	chr1	258392469	258392564	96	5	110257087	LOC110257087	Distal Intergenic	Other	hyper	OstVsCon_D21		1	258376685	258389764	13080	1	XR_002339320.1	15784	chr1_258392469; chr1_258392474; chr1_258392483; chr1_258392508; chr1_258392564
chr1_258392469_258392564	chr1	258392469	258392564	96	5	110257087	LOC110257087	Distal Intergenic	Other	hypo		ASVsDL_D0	1	258376685	258389764	13080	1	XR_002339320.1	15784	chr1_258392469; chr1_258392474; chr1_258392483; chr1_258392508; chr1_258392564
chr1_259275582_259275666	chr1	259275582	259275666	85	5	100625235	BRINP1	Distal Intergenic	Other	hypo		ASVsDL_D1; ASVsDL_D14; ASVsDL_D21	1	259350789	259488538	137750	2	NM_001315664.1	212872	chr1_259275582; chr1_259275605; chr1_259275640; chr1_259275664; chr1_259275666
chr1_259463176_259463250	chr1	259463176	259463250	75	6	100625235	BRINP1	Intron (XM_021078035.1/100625235, intron 3 of 8)	Other	hypo		ASVsDL_D7	1	259350789	259488538	137750	2	NM_001315664.1	25288	chr1_259463176; chr1_259463182; chr1_259463209; chr1_259463223; chr1_259463247; chr1_259463250
chr1_260063721_260063794	chr1	260063721	260063794	74	7	106507017	LOC106507017	Distal Intergenic	Other	hyper		ASVsDL_D1	1	260442264	260463106	20843	2	XR_001302677.2	399312	chr1_260063721; chr1_260063752; chr1_260063754; chr1_260063759; chr1_260063768; chr1_260063785; chr1_260063794
chr1_260614539_260614679	chr1	260614539	260614679	141	5	100737979	CDK5RAP2	Exon (XM_021068104.1/100737979, exon 5 of 40)	Other	hyper		ASVsDL_D14	1	260465809	260648070	182262	2	XM_021068104.1	33391	chr1_260614539; chr1_260614548; chr1_260614588; chr1_260614659; chr1_260614679
chr1_260967468_260967554	chr1	260967468	260967554	87	6	100627029	TRAF1	Intron (XM_021068174.1/100627029, intron 5 of 9)	Other	hyper	OstVsCon_D14		1	260948191	260973058	24868	2	XM_021068174.1	5504	chr1_260967468; chr1_260967509; chr1_260967521; chr1_260967523; chr1_260967548; chr1_260967554
chr1_260974020_260974084	chr1	260974020	260974084	65	8	100627029	TRAF1	Promoter (<=1kb)	CpG islands	hyper		ASVsDL_D7	1	260948191	260973978	25788	2	XM_021068189.1	-42	chr1_260974020; chr1_260974040; chr1_260974047; chr1_260974053; chr1_260974064; chr1_260974069; chr1_260974073; chr1_260974084
chr1_260974020_260974073	chr1	260974020	260974073	54	7	100627029	TRAF1	Promoter (<=1kb)	CpG islands	hypo		ASVsDL_D14	1	260948191	260973978	25788	2	XM_021068189.1	-42	chr1_260974020; chr1_260974040; chr1_260974047; chr1_260974053; chr1_260974069; chr1_260974073
chr1_262311016_262311113	chr1	262311016	262311113	98	11	100739090	LHX6	Exon (XM_021068392.1/100739090, exon 4 of 9)	CpG islands	hyper		ASVsDL_D0	1	262297557	262320866	23310	2	XM_021068392.1	9753	chr1_262311016; chr1_262311024; chr1_262311035; chr1_262311056; chr1_262311064; chr1_262311070; chr1_262311073; chr1_262311100; chr1_262311113
chr1_262320981_262321037	chr1	262320981	262321037	57	7	100739090	LHX6	Promoter (<=1kb)	CpG islands	hyper		ASVsDL_D7	1	262297557	262320866	23310	2	XM_021068392.1	-115	chr1_262320981; chr1_262320997; chr1_262321011; chr1_262321015; chr1_262321018; chr1_262321020; chr1_262321037
chr1_264011961_264012064	chr1	264011961	264012064	104	6	100155286	RABGAP1	Promoter (1-2kb)	Other	hypo	OstVsCon_D21		1	264009989	264030575	20587	1	XM_021074599.1	1972	chr1_264011961; chr1_264012028; chr1_264012035; chr1_264012054; chr1_264012061; chr1_264012064
chr1_264176436_264176501	chr1	264176436	264176501	66	5	100511979	STRBP	Intron (XM_021074603.1/100511979, intron 1 of 17)	Other	hypo		ASVsDL_D0	1	264045296	264195896	150601	2	XM_021074611.1	19395	chr1_264176436; chr1_264176467; chr1_264176469; chr1_264176483; chr1_264176501
chr1_264535763_264535827	chr1	264535763	264535827	65	7	102166001	DENND1A	Intron (XM_021074703.1/102166001, intron 7 of 21)	Other	hyper		ASVsDL_D14	1	264300989	264715654	414666	2	XM_021074703.1	179827	chr1_264535763; chr1_264535780; chr1_264535789; chr1_264535794; chr1_264535796; chr1_264535821; chr1_264535827
chr1_265109462_265109704	chr1	265109462	265109704	243	5	100514624	NEK6	Intron (XM_003122163.5/100514624, intron 1 of 9)	Other	hypo		ASVsDL_D7; ASVsDL_D14; ASVsDL_D21	1	265114837	265170943	56107	1	XM_013993856.2	-5133	chr1_265109462; chr1_265109492; chr1_265109500; chr1_265109687; chr1_265109704
chr1_265151880_265152333	chr1	265151880	265152333	454	5	100514624	NEK6	Intron (XM_003122163.5/100514624, intron 7 of 9)	CpG shores	hypo		ASVsDL_D0	1	265117865	265170943	53079	1	XM_021068569.1	34015	chr1_265151880; chr1_265151888; chr1_265151894; chr1_265152323; chr1_265152333
chr1_265169563_265169621	chr1	265169563	265169621	59	5	100514624	NEK6	3' UTR	CpG islands	hyper		ASVsDL_D7	1	265117865	265170943	53079	1	XM_021068569.1	51698	chr1_265169563; chr1_265169573; chr1_265169589; chr1_265169609; chr1_265169621
chr1_265835897_265836012	chr1	265835897	265836012	116	6	100515704	SCAI	Intron (XM_003122166.6/100515704, intron 2 of 17)	Other	hypo		ASVsDL_D21	1	265710644	265867099	156456	2	XM_003122166.6	31087	chr1_265835897; chr1_265835945; chr1_265835952; chr1_265835977; chr1_265835991; chr1_265836012
chr1_266148709_266148780	chr1	266148709	266148780	72	6	106507123	LOC106507123	Intron (XM_021068910.1/100622774, intron 5 of 8)	Other	hyper		ASVsDL_D1	1	266074687	266080592	5906	1	XM_021085471.1	74022	chr1_266148709; chr1_266148717; chr1_266148722; chr1_266148747; chr1_266148749; chr1_266148780
chr1_266348932_266349008	chr1	266348932	266349008	77	4	100622774	MAPKAP1	Distal Intergenic	CpG shelves	hypo	OstVsCon_D21		1	266096192	266346384	250193	2	XM_021068873.1	-2548	chr1_266348932; chr1_266348945; chr1_266348954; chr1_266349008
chr1_266361454_266365969	chr1	266361454	266365969	4516	7	100622774	MAPKAP1	Distal Intergenic	Other	hypo	OstVsCon_D21		1	266096192	266346384	250193	2	XM_021068873.1	-15070	chr1_266361454; chr1_266361456; chr1_266361463; chr1_266361468; chr1_266361470; chr1_266361495; chr1_266365969
chr1_266661397_266661457	chr1	266661397	266661457	61	5	106507150	LOC106507150	Distal Intergenic	Other	hypo	OstVsCon_D7		1	266668643	266711532	42890	1	XR_001302908.2	-7186	chr1_266661397; chr1_266661417; chr1_266661423; chr1_266661432; chr1_266661457
chr1_266837525_266837591	chr1	266837525	266837591	67	5	110256245	LOC110256245	Distal Intergenic	Other	hyper		ASVsDL_D7	1	266844854	266913004	68151	1	XR_002337583.1	-7263	chr1_266837525; chr1_266837551; chr1_266837565; chr1_266837583; chr1_266837591
chr1_267024985_267025044	chr1	267024985	267025044	60	6	106509263	LOC106509263	Intron (XM_021068965.1/102159800, intron 6 of 9)	CpG shelves	hyper		ASVsDL_D21	1	267062401	267077291	14891	2	XR_001306629.2	52247	chr1_267024985; chr1_267025000; chr1_267025009; chr1_267025026; chr1_267025038; chr1_267025044
chr1_267425630_267425694	chr1	267425630	267425694	65	6	100628020	ZBTB34	Distal Intergenic	Other	hypo		ASVsDL_D0	1	267436988	267465619	28632	1	XM_021069179.1	-11294	chr1_267425630; chr1_267425647; chr1_267425656; chr1_267425661; chr1_267425669; chr1_267425694
chr1_267487156_267489394	chr1	267487156	267489394	2239	7	100157921	RALGPS1	Intron (XM_021069060.1/100157921, intron 1 of 19)	Other	hypo		ASVsDL_D14	1	267481797	267770444	288648	1	XM_021069093.1	5359	chr1_267487156; chr1_267487171; chr1_267487184; chr1_267487265; chr1_267487267; chr1_267487341; chr1_267489394
chr1_267550848_267550934	chr1	267550848	267550934	87	5	100157921	RALGPS1	Intron (XM_021069060.1/100157921, intron 4 of 19)	Other	hypo	OstVsCon_D14		1	267481797	267770444	288648	1	XM_021069093.1	69051	chr1_267550848; chr1_267550860; chr1_267550886; chr1_267550920; chr1_267550934
chr1_267550848_267551181	chr1	267550848	267551181	334	12	100157921	RALGPS1	Intron (XM_021069060.1/100157921, intron 4 of 19)	Other	hypo	OstVsCon_D21		1	267481797	267770444	288648	1	XM_021069093.1	69051	chr1_267550848; chr1_267550860; chr1_267550886; chr1_267550920; chr1_267550934; chr1_267550961; chr1_267551072; chr1_267551084; chr1_267551112; chr1_267551129; chr1_267551152; chr1_267551181
chr1_267551072_267551181	chr1	267551072	267551181	110	6	100157921	RALGPS1	Intron (XM_021069060.1/100157921, intron 4 of 19)	Other	hypo	OstVsCon_D1; OstVsCon_D7; OstVsCon_D14		1	267481797	267770444	288648	1	XM_021069093.1	69275	chr1_267551072; chr1_267551084; chr1_267551112; chr1_267551129; chr1_267551152; chr1_267551181
chr1_267636822_267636894	chr1	267636822	267636894	73	5	100126164	ANGPTL2	Intron (XM_021069060.1/100157921, intron 8 of 19)	Other	hypo		ASVsDL_D14	1	267640752	267659921	19170	2	NM_001109946.1	23027	chr1_267636822; chr1_267636847; chr1_267636849; chr1_267636863; chr1_267636894
chr1_267719482_267719581	chr1	267719482	267719581	100	6	102168098	LOC102168098	Intron (XM_021069060.1/100157921, intron 10 of 19)	Other	hypo		ASVsDL_D7	1	267728555	267733330	4776	2	XM_013993865.2	13749	chr1_267719482; chr1_267719488; chr1_267719506; chr1_267719513; chr1_267719577; chr1_267719581
chr1_267730740_267730920	chr1	267730740	267730920	181	5	102168098	LOC102168098	3' UTR	CpG shores	hyper		ASVsDL_D7; ASVsDL_D21	1	267728555	267733330	4776	2	XM_013993865.2	2410	chr1_267730740; chr1_267730780; chr1_267730886; chr1_267730910; chr1_267730920
chr1_268019853_268019914	chr1	268019853	268019914	62	5	100739641	NIBAN2	Intron (XM_021069245.1/100739641, intron 5 of 13)	CpG shores	hypo	OstVsCon_D21		1	268010306	268044333	34028	2	XM_021069254.1	24419	chr1_268019853; chr1_268019859; chr1_268019861; chr1_268019911; chr1_268019914
chr1_268191349_268191507	chr1	268191349	268191507	159	7	100155942	CFAP157	Intron (XM_003122169.6/100517927, intron 17 of 18)	CpG shelves	hypo		ASVsDL_D1	1	268209190	268213909	4720	1	XM_021069345.1	-17683	chr1_268191349; chr1_268191364; chr1_268191475; chr1_268191497; chr1_268191507
chr1_268256793_268257038	chr1	268256793	268257038	246	7	100151897	SH2D3C	Intron (XM_021069362.1/100151897, intron 4 of 12)	CpG shores	hypo	OstVsCon_D21		1	268238967	268270395	31429	2	XM_021069362.1	13357	chr1_268256793; chr1_268256801; chr1_268256933; chr1_268256953; chr1_268256957; chr1_268256987; chr1_268257038
chr1_268258049_268258162	chr1	268258049	268258162	114	7	100151897	SH2D3C	Intron (XM_021069362.1/100151897, intron 3 of 12)	CpG shelves	hyper		ASVsDL_D7	1	268238967	268270395	31429	2	XM_021069362.1	12233	chr1_268258049; chr1_268258062; chr1_268258106; chr1_268258110; chr1_268258127; chr1_268258137; chr1_268258162
chr1_268398961_268399023	chr1	268398961	268399023	63	4	396676	ST6GALNAC4	Promoter (1-2kb)	CpG shelves	hyper		ASVsDL_D21	1	268391851	268400569	8719	2	XM_021080818.1	1546	chr1_268398961; chr1_268398963; chr1_268399019; chr1_268399023
chr1_268409539_268409612	chr1	268409539	268409612	74	7	396676	ST6GALNAC4	Exon (XM_021069432.1/100523714, exon 10 of 10)	CpG islands	hyper	OstVsCon_D7		1	268391920	268402449	10530	2	NM_213784.1	-7090	chr1_268409539; chr1_268409561; chr1_268409567; chr1_268409574; chr1_268409581; chr1_268409586; chr1_268409612
chr1_268436222_268436306	chr1	268436222	268436306	85	6	396699	RSC1A1	Distal Intergenic	CpG shelves	hyper		ASVsDL_D14	1	268428423	268429766	1344	2	NM_213793.1	-6456	chr1_268436222; chr1_268436261; chr1_268436281; chr1_268436294; chr1_268436301; chr1_268436306
chr1_268453459_268453781	chr1	268453459	268453781	323	9	396699	RSC1A1	Distal Intergenic	CpG shores	hypo	OstVsCon_D21		1	268428423	268429766	1344	2	NM_213793.1	-23693	chr1_268453459; chr1_268453490; chr1_268453499; chr1_268453511; chr1_268453611; chr1_268453616; chr1_268453686; chr1_268453761; chr1_268453781
chr1_268479300_268479388	chr1	268479300	268479388	89	7	110256295	LOC110256295	Distal Intergenic	Other	hyper		ASVsDL_D1	1	268493216	268496704	3489	1	XR_002337672.1	-13828	chr1_268479300; chr1_268479307; chr1_268479309; chr1_268479315; chr1_268479380; chr1_268479383; chr1_268479388
chr1_268555087_268556507	chr1	268555087	268556507	1421	4	100156347	SLC25A25	Intron (NM_001164510.1/100156347, intron 2 of 10)	CpG shores	hyper		ASVsDL_D0; ASVsDL_D1	1	268531752	268575195	43444	1	NM_001164510.1	23335	chr1_268555087; chr1_268556494; chr1_268556502; chr1_268556507
chr1_268568257_268568467	chr1	268568257	268568467	211	8	100155133	PTGES2	Exon (NM_001164510.1/100156347, exon 3 of 11)	CpG islands	hyper		ASVsDL_D0; ASVsDL_D7	1	268585725	268591356	5632	2	XM_001927936.5	22889	chr1_268568257; chr1_268568302; chr1_268568347; chr1_268568365; chr1_268568367; chr1_268568371; chr1_268568374; chr1_268568467
chr1_268568257_268568367	chr1	268568257	268568367	111	5	100155133	PTGES2	Exon (NM_001164510.1/100156347, exon 3 of 11)	CpG islands	hyper		ASVsDL_D14; ASVsDL_D21	1	268585725	268591356	5632	2	XM_001927936.5	22989	chr1_268568257; chr1_268568302; chr1_268568347; chr1_268568365; chr1_268568367
chr1_268568467_268568599	chr1	268568467	268568599	133	7	100155133	PTGES2	Exon (NM_001164510.1/100156347, exon 4 of 11)	CpG shores	hyper		ASVsDL_D14	1	268585725	268591356	5632	2	XM_001927936.5	22757	chr1_268568467; chr1_268568527; chr1_268568558; chr1_268568591; chr1_268568593; chr1_268568599
chr1_268589364_268589573	chr1	268589364	268589573	210	8	100155133	PTGES2	Promoter (1-2kb)	CpG islands	hyper		ASVsDL_D7	1	268585725	268591356	5632	2	XM_001927936.5	1783	chr1_268589364; chr1_268589366; chr1_268589389; chr1_268589420; chr1_268589499; chr1_268589520; chr1_268589526; chr1_268589573
chr1_268665413_268666306	chr1	268665413	268666306	894	4	102165879	LOC102165879	Intron (XM_005660471.3/100153921, intron 1 of 22)	CpG shelves	hypo		ASVsDL_D1	1	268650232	268656873	6642	2	XR_301495.3	-8540	chr1_268665413; chr1_268666270; chr1_268666290; chr1_268666306
chr1_268683143_268683211	chr1	268683143	268683211	69	6	100316575	MIR199B	Exon (XM_005660471.3/100153921, exon 11 of 23)	CpG islands	hyper	OstVsCon_D1		1	268691520	268691593	74	2	NR_035370.1	8382	chr1_268683143; chr1_268683152; chr1_268683181; chr1_268683184; chr1_268683187; chr1_268683211
chr1_268699816_268699886	chr1	268699816	268699886	71	7	100316575	MIR199B	Intron (XM_005660471.3/100153921, intron 21 of 22)	CpG shelves	hypo	OstVsCon_D1		1	268691520	268691593	74	2	NR_035370.1	-8223	chr1_268699816; chr1_268699825; chr1_268699843; chr1_268699853; chr1_268699859; chr1_268699872; chr1_268699886
chr1_268849962_268850030	chr1	268849962	268850030	69	4	100156735	ODF2	Distal Intergenic	Other	hyper		ASVsDL_D7	1	268856755	268893390	36636	1	XM_021098244.1	-6725	chr1_268849962; chr1_268849982; chr1_268850027; chr1_268850030
chr1_268887594_268887651	chr1	268887594	268887651	58	5	100519463	GLE1	Intron (XM_021098244.1/100156735, intron 18 of 20)	Other	hyper		ASVsDL_D7	1	268894281	268922752	28472	1	XM_003122222.5	-6630	chr1_268887594; chr1_268887598; chr1_268887622; chr1_268887643; chr1_268887651
chr1_269003378_269003445	chr1	269003378	269003445	68	8	100513839	DYNC2I2	Exon (XM_005660487.3/100513839, exon 7 of 9)	CpG islands	hypo	OstVsCon_D14		1	269002252	269030978	28727	2	XM_005660487.3	27533	chr1_269003378; chr1_269003380; chr1_269003388; chr1_269003395; chr1_269003398; chr1_269003445
chr1_269142617_269142678	chr1	269142617	269142678	62	5	100520169	TBC1D13	Intron (XM_021069733.1/100520169, intron 7 of 11)	CpG shelves	hyper		ASVsDL_D21	1	269134537	269153056	18520	1	XM_021069738.1	8080	chr1_269142617; chr1_269142646; chr1_269142651; chr1_269142654; chr1_269142678
chr1_269383061_269383169	chr1	269383061	269383169	109	4	100516660	DOLPP1	3' UTR	Other	hypo		ASVsDL_D7	1	269374923	269383939	9017	1	XM_013993923.2	8138	chr1_269383061; chr1_269383137; chr1_269383146; chr1_269383169
chr1_269580283_269580416	chr1	269580283	269580416	134	9	102162054	LOC102162054	Promoter (<=1kb)	CpG islands	hypo	OstVsCon_D14		1	269580410	269586384	5975	1	XR_002337788.1	0	chr1_269580283; chr1_269580303; chr1_269580315; chr1_269580319; chr1_269580378; chr1_269580400; chr1_269580409; chr1_269580414; chr1_269580416
chr1_269715745_269715803	chr1	269715745	269715803	59	4	106508501	LOC106508501	Distal Intergenic	CpG shores	hypo	OstVsCon_D7; OstVsCon_D14; OstVsCon_D21		1	269706269	269711224	4956	2	XR_002337834.1	-4521	chr1_269715745; chr1_269715774; chr1_269715786; chr1_269715803
chr1_269724633_269724802	chr1	269724633	269724802	170	7	106508501	LOC106508501	Distal Intergenic	CpG shores	hypo	OstVsCon_D14		1	269706269	269711224	4956	2	XR_002337834.1	-13409	chr1_269724633; chr1_269724659; chr1_269724662; chr1_269724775; chr1_269724784; chr1_269724789; chr1_269724802
chr1_269809990_269811306	chr1	269809990	269811306	1317	10	100153919	NTMT1	Intron (XM_021085475.1/100520534, intron 10 of 12)	CpG shores	hypo		ASVsDL_D0	1	269819774	269828832	9059	1	NM_001243457.1	-8468	chr1_269809990; chr1_269809996; chr1_269810009; chr1_269810016; chr1_269811260; chr1_269811281; chr1_269811287; chr1_269811298; chr1_269811301; chr1_269811306
chr1_269856566_269856651	chr1	269856566	269856651	86	4	100521241	PRRX2	Intron (XM_021070097.1/100521241, intron 1 of 3)	CpG shelves	hypo	OstVsCon_D7; OstVsCon_D14; OstVsCon_D21		1	269853134	269902808	49675	1	XM_021070097.1	3432	chr1_269856566; chr1_269856628; chr1_269856633; chr1_269856651
chr1_269944314_269944384	chr1	269944314	269944384	71	6	654407	PTGES	Distal Intergenic	Other	hyper		ASVsDL_D7	1	269911785	269924481	12697	2	NM_001038631.1	-19833	chr1_269944314; chr1_269944336; chr1_269944355; chr1_269944370; chr1_269944373; chr1_269944384
chr1_269947022_269949754	chr1	269947022	269949754	2733	5	100153472	TOR1B	Distal Intergenic	CpG shores	hypo	OstVsCon_D14		1	269966919	269973702	6784	1	XM_021070119.1	-17165	chr1_269947022; chr1_269947043; chr1_269947047; chr1_269949740; chr1_269949754
chr1_269953265_269953895	chr1	269953265	269953895	631	5	100153472	TOR1B	Distal Intergenic	CpG shores	hypo	OstVsCon_D14		1	269966919	269973702	6784	1	XM_021070119.1	-13024	chr1_269953265; chr1_269953851; chr1_269953859; chr1_269953883; chr1_269953895
chr1_269980661_269980727	chr1	269980661	269980727	67	6	100125953	TOR1A	Intron (NM_001105298.1/100125953, intron 4 of 4)	Other	hypo		ASVsDL_D0	1	269975919	269985478	9560	2	NM_001105298.1	4751	chr1_269980661; chr1_269980664; chr1_269980669; chr1_269980671; chr1_269980686; chr1_269980727
chr1_270027373_270030440	chr1	270027373	270030440	3068	5	100157102	USP20	Exon (XM_021070139.1/100157102, exon 17 of 27)	CpG shores	hyper		ASVsDL_D14	1	269995532	270037499	41968	1	XM_021070139.1	31841	chr1_270027373; chr1_270027382; chr1_270027385; chr1_270027402; chr1_270030440
chr1_270049213_270049307	chr1	270049213	270049307	95	7	100157102	USP20	Intron (XM_021070148.1/100154729, intron 17 of 17)	CpG shelves	hyper		ASVsDL_D1	1	269995532	270037499	41968	1	XM_021070139.1	53681	chr1_270049213; chr1_270049260; chr1_270049263; chr1_270049268; chr1_270049280; chr1_270049286; chr1_270049307
chr1_270123927_270124000	chr1	270123927	270124000	74	7	110256407	LOC110256407	Intron (XM_021070148.1/100154729, intron 2 of 17)	Other	hyper		ASVsDL_D1	1	270161038	270163434	2397	2	XR_002337857.1	39434	chr1_270123927; chr1_270123932; chr1_270123955; chr1_270123986; chr1_270123988; chr1_270123993; chr1_270124000
chr1_270203618_270203702	chr1	270203618	270203702	85	4	100521766	GPR107	Intron (XM_021070170.1/100521766, intron 1 of 18)	Other	hypo	OstVsCon_D7		1	270190305	270255498	65194	1	XM_021070180.1	13313	chr1_270203618; chr1_270203633; chr1_270203685; chr1_270203702
chr1_270204727_270204853	chr1	270204727	270204853	127	7	102158087	LOC102158087	Intron (XM_021070170.1/100521766, intron 1 of 18)	Other	hyper		ASVsDL_D14; ASVsDL_D21	1	270190985	270218213	27229	2	XR_002337859.1	13360	chr1_270204727; chr1_270204736; chr1_270204738; chr1_270204748; chr1_270204830; chr1_270204847; chr1_270204853
chr1_270308199_270308335	chr1	270308199	270308335	137	7	100523836	NCS1	Intron (XM_003122241.5/100523836, intron 2 of 7)	Other	hypo		ASVsDL_D0	1	270293573	270334499	40927	1	XM_021070205.1	14626	chr1_270308199; chr1_270308209; chr1_270308215; chr1_270308271; chr1_270308321; chr1_270308335
chr1_270314974_270315026	chr1	270314974	270315026	53	6	100523836	NCS1	Intron (XM_003122241.5/100523836, intron 3 of 7)	CpG shores	hyper		ASVsDL_D0	1	270293573	270334499	40927	1	XM_021070205.1	21401	chr1_270314974; chr1_270314982; chr1_270314998; chr1_270315010; chr1_270315020; chr1_270315026
chr1_270368019_270368139	chr1	270368019	270368139	121	6	100623602	HMCN2	Intron (XM_013993934.2/100623602, intron 1 of 100)	CpG shelves	hypo	OstVsCon_D14		1	270364005	270522977	158973	1	XM_013993934.2	4014	chr1_270368019; chr1_270368039; chr1_270368066; chr1_270368114; chr1_270368123; chr1_270368139
chr1_270531019_270531161	chr1	270531019	270531161	143	6	414411	ASS1	Promoter (<=1kb)	CpG islands	hyper		ASVsDL_D14	1	270531434	270586364	54931	1	XM_003353686.4	-273	chr1_270531019; chr1_270531028; chr1_270531099; chr1_270531112; chr1_270531148; chr1_270531161
chr1_270532377_270532455	chr1	270532377	270532455	79	6	414411	ASS1	Promoter (<=1kb)	CpG islands	hypo		ASVsDL_D21	1	270532337	270586364	54028	1	XM_021070248.1	40	chr1_270532377; chr1_270532400; chr1_270532408; chr1_270532425; chr1_270532444; chr1_270532455
chr1_270867953_270868033	chr1	270867953	270868033	81	6	100524544	ABL1	Intron (XM_005660524.3/100524544, intron 2 of 11)	Other	hypo	OstVsCon_D7		1	270857967	270906708	48742	1	XM_005660526.3	9986	chr1_270867953; chr1_270867965; chr1_270867992; chr1_270867994; chr1_270868008; chr1_270868033
chr1_270919733_270919928	chr1	270919733	270919928	196	5	100524361	QRFP	3' UTR	CpG shores	hyper		ASVsDL_D21	1	270909323	270917674	8352	2	XM_021070316.1	-2059	chr1_270919733; chr1_270919757; chr1_270919780; chr1_270919782; chr1_270919928
chr1_270964335_270964417	chr1	270964335	270964417	83	5	100523302	FIBCD1	Distal Intergenic	Other	hyper		ASVsDL_D14; ASVsDL_D21	1	270919793	270956753	36961	2	XM_021070324.1	-7582	chr1_270964335; chr1_270964358; chr1_270964367; chr1_270964390; chr1_270964417
chr1_270994227_270994290	chr1	270994227	270994290	64	7	100157958	LAMC3	Distal Intergenic	CpG shores	hyper		ASVsDL_D7	1	271004423	271071223	66801	1	XM_003353687.5	-10133	chr1_270994227; chr1_270994244; chr1_270994255; chr1_270994267; chr1_270994273; chr1_270994279; chr1_270994290
chr1_271035988_271036089	chr1	271035988	271036089	102	5	106509275	LOC106509275	Intron (XM_003353687.5/100157958, intron 8 of 28)	Other	hypo		ASVsDL_D0	1	271034753	271048118	13366	2	XR_001306659.2	12029	chr1_271035988; chr1_271036012; chr1_271036074; chr1_271036079; chr1_271036089
chr1_271079703_271079814	chr1	271079703	271079814	112	6	100624075	AIF1L	Intron (XM_003353688.4/100624075, intron 2 of 6)	CpG shelves	hypo	OstVsCon_D14		1	271075376	271099984	24609	1	XM_003353688.4	4327	chr1_271079703; chr1_271079743; chr1_271079753; chr1_271079763; chr1_271079808; chr1_271079814
chr1_271158249_271158305	chr1	271158249	271158305	57	7	100155564	NUP214	Intron (XR_002337898.1/100155564, intron 23 of 30)	Other	hypo		ASVsDL_D0	1	271103838	271210292	106455	1	XR_002337892.1	54411	chr1_271158249; chr1_271158255; chr1_271158260; chr1_271158265; chr1_271158268; chr1_271158278; chr1_271158305
chr1_271159801_271159851	chr1	271159801	271159851	51	6	100155564	NUP214	Intron (XR_002337898.1/100155564, intron 23 of 30)	Other	hypo		ASVsDL_D14	1	271103838	271210292	106455	1	XR_002337892.1	55963	chr1_271159801; chr1_271159806; chr1_271159818; chr1_271159824; chr1_271159845; chr1_271159851
chr1_271177255_271177466	chr1	271177255	271177466	212	4	110256424	LOC110256424	Intron (XR_002337898.1/100155564, intron 27 of 30)	CpG shelves	hypo		ASVsDL_D21	1	271234717	271244575	9859	1	XR_002337903.1	-57251	chr1_271177255; chr1_271177276; chr1_271177299; chr1_271177466
chr1_271214758_271214832	chr1	271214758	271214832	75	6	110256424	LOC110256424	Distal Intergenic	CpG islands	hypo		ASVsDL_D7	1	271234717	271244575	9859	1	XR_002337903.1	-19885	chr1_271214758; chr1_271214769; chr1_271214784; chr1_271214809; chr1_271214830; chr1_271214832
chr1_271284274_271286292	chr1	271284274	271286292	2019	13	110256425	LOC110256425	Distal Intergenic	CpG shores	hyper	OstVsCon_D21		1	271271751	271273433	1683	1	XR_002337910.1	12523	chr1_271284274; chr1_271284290; chr1_271284299; chr1_271284311; chr1_271284353; chr1_271284376; chr1_271284386; chr1_271284554; chr1_271284557; chr1_271285829; chr1_271286276; chr1_271286278; chr1_271286292
chr1_271331504_271332579	chr1	271331504	271332579	1076	4	100511912	PRRC2B	Distal Intergenic	CpG shelves	hypo		ASVsDL_D0	1	271336780	271419365	82586	1	XM_021070491.1	-4201	chr1_271331504; chr1_271331986; chr1_271332558; chr1_271332579
chr1_271443907_271444116	chr1	271443907	271444116	210	13	100525976	UCK1	Exon (XM_021070519.1/100525803, exon 16 of 21)	CpG islands	hyper		ASVsDL_D21	1	271448362	271453784	5423	2	XM_005654587.3	9668	chr1_271443907; chr1_271443923; chr1_271443940; chr1_271443943; chr1_271443952; chr1_271443965; chr1_271443970; chr1_271444067; chr1_271444116
chr1_271449979_271450035	chr1	271449979	271450035	57	5	100525976	UCK1	Exon (XM_005654587.3/100525976, exon 5 of 6)	CpG islands	hyper		ASVsDL_D14	1	271448362	271453784	5423	2	XM_005654587.3	3749	chr1_271449979; chr1_271449982; chr1_271449985; chr1_271449995; chr1_271450035
chr1_271504738_271504814	chr1	271504738	271504814	77	6	100510887	PRRT1B	Intron (XM_005654593.3/100511735, intron 16 of 25)	CpG shores	hypo		ASVsDL_D0	1	271462680	271479774	17095	1	XM_003122252.5	42058	chr1_271504738; chr1_271504773; chr1_271504776; chr1_271504809; chr1_271504814
chr1_271509844_271509916	chr1	271509844	271509916	73	6	100510887	PRRT1B	Intron (XM_005654593.3/100511735, intron 14 of 25)	CpG shores	hyper	OstVsCon_D21		1	271462680	271479774	17095	1	XM_003122252.5	47164	chr1_271509844; chr1_271509847; chr1_271509894; chr1_271509903; chr1_271509908; chr1_271509916
chr1_271514647_271514760	chr1	271514647	271514760	114	6	100510887	PRRT1B	Intron (XM_005654593.3/100511735, intron 13 of 25)	CpG shores	hypo		ASVsDL_D14	1	271462680	271479774	17095	1	XM_003122252.5	51967	chr1_271514647; chr1_271514672; chr1_271514708; chr1_271514718; chr1_271514722; chr1_271514760
chr1_271521075_271521128	chr1	271521075	271521128	54	5	100510887	PRRT1B	Intron (XM_005654593.3/100511735, intron 13 of 25)	CpG shores	hypo	OstVsCon_D14		1	271462680	271479774	17095	1	XM_003122252.5	58395	chr1_271521075; chr1_271521081; chr1_271521086; chr1_271521112; chr1_271521128
chr1_271581663_271581756	chr1	271581663	271581756	94	7	100511735	RAPGEF1	Intron (XM_005654593.3/100511735, intron 1 of 25)	CpG shores	hypo		ASVsDL_D21	1	271494243	271624609	130367	2	XM_005654593.3	42853	chr1_271581663; chr1_271581678; chr1_271581710; chr1_271581712; chr1_271581728; chr1_271581746; chr1_271581756
chr1_271581678_271581746	chr1	271581678	271581746	69	5	100511735	RAPGEF1	Intron (XM_005654593.3/100511735, intron 1 of 25)	CpG shores	hypo		ASVsDL_D1	1	271494243	271624609	130367	2	XM_005654593.3	42863	chr1_271581678; chr1_271581710; chr1_271581712; chr1_271581728; chr1_271581746
chr1_271670293_271671519	chr1	271670293	271671519	1227	6	100511735	RAPGEF1	Distal Intergenic	CpG shores	hypo		ASVsDL_D21	1	271494243	271624609	130367	2	XM_005654593.3	-45684	chr1_271670293; chr1_271670312; chr1_271670335; chr1_271671505; chr1_271671507; chr1_271671519
chr1_271686925_271687007	chr1	271686925	271687007	83	6	100511735	RAPGEF1	Distal Intergenic	Other	hypo		ASVsDL_D21	1	271494243	271624609	130367	2	XM_005654593.3	-62316	chr1_271686925; chr1_271686940; chr1_271686950; chr1_271686962; chr1_271686999; chr1_271687007
chr1_271725160_271725216	chr1	271725160	271725216	57	7	100511735	RAPGEF1	3' UTR	CpG islands	hyper	OstVsCon_D21		1	271494243	271624609	130367	2	XM_005654593.3	-100551	chr1_271725160; chr1_271725179; chr1_271725191; chr1_271725196; chr1_271725208; chr1_271725214; chr1_271725216
chr1_271752053_271752105	chr1	271752053	271752105	53	6	100511735	RAPGEF1	Intron (NM_001001644.1/414430, intron 4 of 7)	CpG islands	hyper		ASVsDL_D7	1	271494243	271624609	130367	2	XM_005654593.3	-127444	chr1_271752053; chr1_271752067; chr1_271752089; chr1_271752097; chr1_271752101; chr1_271752105
chr1_271764190_271764561	chr1	271764190	271764561	372	11	106507237	LOC106507237	Intron (NM_001001644.1/414430, intron 4 of 7)	Other	hyper		ASVsDL_D0	1	271893698	271897021	3324	2	XR_002337943.1	132460	chr1_271764190; chr1_271764194; chr1_271764209; chr1_271764220; chr1_271764503; chr1_271764522; chr1_271764528; chr1_271764530; chr1_271764535; chr1_271764542; chr1_271764561
chr1_271764503_271764561	chr1	271764503	271764561	59	7	106507237	LOC106507237	Intron (NM_001001644.1/414430, intron 4 of 7)	Other	hyper		ASVsDL_D7; ASVsDL_D21	1	271893698	271897021	3324	2	XR_002337943.1	132460	chr1_271764503; chr1_271764522; chr1_271764528; chr1_271764530; chr1_271764535; chr1_271764542; chr1_271764561
chr1_271777462_271777609	chr1	271777462	271777609	148	5	106507237	LOC106507237	Intron (NM_001001644.1/414430, intron 4 of 7)	Other	hyper		ASVsDL_D0	1	271893698	271897021	3324	2	XR_002337943.1	119412	chr1_271777462; chr1_271777468; chr1_271777492; chr1_271777576; chr1_271777609
chr1_271806312_271806388	chr1	271806312	271806388	77	5	106507237	LOC106507237	Intron (NM_001001644.1/414430, intron 3 of 7)	CpG shelves	hyper		ASVsDL_D0; ASVsDL_D21	1	271893698	271897021	3324	2	XR_002337943.1	90633	chr1_271806312; chr1_271806329; chr1_271806349; chr1_271806381; chr1_271806388
chr1_271866741_271866824	chr1	271866741	271866824	84	6	106507237	LOC106507237	Intron (NM_001001644.1/414430, intron 2 of 7)	CpG shores	hyper		ASVsDL_D1	1	271893698	271897021	3324	2	XR_002337943.1	30197	chr1_271866741; chr1_271866767; chr1_271866772; chr1_271866805; chr1_271866808; chr1_271866824
chr1_271967248_271969687	chr1	271967248	271969687	2440	11	100512264	NTNG2	Distal Intergenic	Other	hyper		ASVsDL_D7	1	272007513	272077105	69593	1	XM_021070626.1	-37826	chr1_271967248; chr1_271968507; chr1_271968562; chr1_271968577; chr1_271968631; chr1_271968638; chr1_271968645; chr1_271968677; chr1_271969611; chr1_271969616; chr1_271969687
chr1_272128099_272128206	chr1	272128099	272128206	108	5	100511239	SETX	Intron (XM_021070698.1/100511239, intron 2 of 16)	CpG shelves	hyper		ASVsDL_D1	1	272093449	272146504	53056	2	XM_021070698.1	18298	chr1_272128099; chr1_272128122; chr1_272128149; chr1_272128169; chr1_272128206
chr1_272128099_272128206	chr1	272128099	272128206	108	5	100511239	SETX	Intron (XM_021070698.1/100511239, intron 2 of 16)	CpG shelves	hypo		ASVsDL_D21	1	272093449	272146504	53056	2	XM_021070698.1	18298	chr1_272128099; chr1_272128122; chr1_272128149; chr1_272128169; chr1_272128206
chr1_272172053_272172107	chr1	272172053	272172107	55	5	100511239	SETX	Promoter (1-2kb)	CpG islands	hyper		ASVsDL_D14	1	272150878	272170857	19980	2	XM_021070731.1	-1196	chr1_272172053; chr1_272172089; chr1_272172093; chr1_272172095; chr1_272172107
chr1_272265858_272265913	chr1	272265858	272265913	56	7	102166697	CFAP77	Intron (XM_021085476.1/102166697, intron 2 of 6)	CpG islands	hypo	OstVsCon_D7		1	272216581	272362321	145741	1	XM_021085476.1	49277	chr1_272265858; chr1_272265861; chr1_272265866; chr1_272265881; chr1_272265897; chr1_272265902; chr1_272265913
chr1_272587963_272588147	chr1	272587963	272588147	185	7	102167403	AK8	Intron (XM_021070832.1/102167403, intron 5 of 12)	CpG islands	hyper		ASVsDL_D14	1	272497677	272625650	127974	2	XM_021070826.1	37503	chr1_272587963; chr1_272587972; chr1_272587980; chr1_272587996; chr1_272588010; chr1_272588013; chr1_272588147
chr1_272617660_272617767	chr1	272617660	272617767	108	6	102167403	AK8	Intron (XM_021070832.1/102167403, intron 3 of 12)	CpG shores	hypo		ASVsDL_D0	1	272497677	272625650	127974	2	XM_021070826.1	7883	chr1_272617660; chr1_272617663; chr1_272617669; chr1_272617685; chr1_272617700; chr1_272617767
chr1_272617878_272617976	chr1	272617878	272617976	99	8	102167403	AK8	5' UTR	CpG islands	hypo		ASVsDL_D0	1	272497677	272625650	127974	2	XM_021070826.1	7674	chr1_272617878; chr1_272617880; chr1_272617894; chr1_272617907; chr1_272617916; chr1_272617969; chr1_272617971; chr1_272617976
chr1_272635709_272635769	chr1	272635709	272635769	61	4	100151892	SPACA9	Distal Intergenic	CpG islands	hypo		ASVsDL_D7	1	272626228	272635406	9179	1	XM_003480622.4	9481	chr1_272635709; chr1_272635731; chr1_272635766; chr1_272635769
chr1_272919106_272920626	chr1	272919106	272920626	1521	6	396713	ABO	Intron (NM_213799.1/396713, intron 2 of 6)	Other	hyper	OstVsCon_D14		1	272912239	272935316	23078	2	NM_213799.1	14690	chr1_272919106; chr1_272920570; chr1_272920582; chr1_272920595; chr1_272920620; chr1_272920626
chr1_273148252_273148347	chr1	273148252	273148347	96	6	100628047	ADAMTSL2	Exon (XM_013987096.2/100628047, exon 13 of 19)	CpG islands	hyper	OstVsCon_D7		1	273119827	273155412	35586	1	XM_005654608.3	28425	chr1_273148252; chr1_273148268; chr1_273148329; chr1_273148338; chr1_273148342; chr1_273148347
chr1_273171785_273171838	chr1	273171785	273171838	54	9	100627389	FAM163B	Intron (XM_003353703.4/100627389, intron 1 of 2)	Other	hyper		ASVsDL_D0	1	273156749	273186756	30008	2	XM_003353703.4	14918	chr1_273171785; chr1_273171787; chr1_273171796; chr1_273171805; chr1_273171810; chr1_273171819; chr1_273171831; chr1_273171838
chr1_273264715_273264788	chr1	273264715	273264788	74	5	100154338	SARDH	Intron (XM_013987076.2/100154338, intron 13 of 20)	CpG shores	hyper		ASVsDL_D1	1	273231349	273294621	63273	2	NM_001253922.1	29833	chr1_273264715; chr1_273264737; chr1_273264745; chr1_273264788
chr1_273265800_273265922	chr1	273265800	273265922	123	9	100154338	SARDH	Intron (XM_013987076.2/100154338, intron 13 of 20)	CpG shores	hyper		ASVsDL_D14	1	273231349	273294621	63273	2	NM_001253922.1	28699	chr1_273265800; chr1_273265808; chr1_273265814; chr1_273265819; chr1_273265862; chr1_273265876; chr1_273265880; chr1_273265922
chr1_273301244_273301430	chr1	273301244	273301430	187	5	100154338	SARDH	Distal Intergenic	CpG shelves	hypo		ASVsDL_D7	1	273231833	273295170	63338	2	XM_013987075.2	-6074	chr1_273301244; chr1_273301333; chr1_273301370; chr1_273301413; chr1_273301430
chr1_273313503_273313565	chr1	273313503	273313565	63	7	100154338	SARDH	Exon (XM_021071384.1/100151931, exon 23 of 27)	CpG islands	hypo		ASVsDL_D0	1	273231833	273295170	63338	2	XM_013987075.2	-18333	chr1_273313503; chr1_273313514; chr1_273313517; chr1_273313524; chr1_273313526; chr1_273313533; chr1_273313565
chr1_273328383_273328476	chr1	273328383	273328476	94	7	100154338	SARDH	Exon (XM_021071384.1/100151931, exon 13 of 27)	CpG islands	hypo	OstVsCon_D21		1	273231833	273295170	63338	2	XM_013987075.2	-33213	chr1_273328383; chr1_273328404; chr1_273328407; chr1_273328449; chr1_273328463; chr1_273328466; chr1_273328476
chr1_273421611_273421680	chr1	273421611	273421680	70	5	100151931	VAV2	Intron (XM_021071384.1/100151931, intron 2 of 26)	CpG shores	hyper		ASVsDL_D7	1	273303142	273475631	172490	2	XM_021071384.1	53951	chr1_273421611; chr1_273421625; chr1_273421643; chr1_273421662; chr1_273421680
chr1_273435381_273435469	chr1	273435381	273435469	89	7	100151931	VAV2	Intron (XM_021071384.1/100151931, intron 2 of 26)	CpG islands	hypo		ASVsDL_D7; ASVsDL_D21	1	273303142	273475631	172490	2	XM_021071384.1	40162	chr1_273435381; chr1_273435390; chr1_273435394; chr1_273435430; chr1_273435461; chr1_273435469; chr1_273435414
chr1_273464291_273464350	chr1	273464291	273464350	60	5	100151931	VAV2	Intron (XM_021071384.1/100151931, intron 1 of 26)	CpG shores	hyper		ASVsDL_D1	1	273303142	273475631	172490	2	XM_021071384.1	11281	chr1_273464291; chr1_273464310; chr1_273464321; chr1_273464324; chr1_273464350
chr1_273464444_273464541	chr1	273464444	273464541	98	5	100151931	VAV2	Intron (XM_021071384.1/100151931, intron 1 of 26)	CpG shores	hyper		ASVsDL_D0	1	273303142	273475631	172490	2	XM_021071384.1	11090	chr1_273464444; chr1_273464499; chr1_273464507; chr1_273464512; chr1_273464541
chr1_273499792_273499919	chr1	273499792	273499919	128	6	100628140	LOC100628140	Promoter (1-2kb)	CpG shores	hypo	OstVsCon_D14		1	273498269	273502695	4427	1	XR_001303119.2	1523	chr1_273499792; chr1_273499840; chr1_273499850; chr1_273499853; chr1_273499900; chr1_273499919
chr1_273499792_273500284	chr1	273499792	273500284	493	10	100628140	LOC100628140	Promoter (1-2kb)	CpG shores	hypo	OstVsCon_D21		1	273498269	273502695	4427	1	XR_001303119.2	1523	chr1_273499792; chr1_273499840; chr1_273499850; chr1_273499853; chr1_273499900; chr1_273499919; chr1_273499947; chr1_273499967; chr1_273500272; chr1_273500284
chr1_273506598_273506658	chr1	273506598	273506658	61	6	104797357	MIR9812	Distal Intergenic	CpG shores	hyper	OstVsCon_D14		1	273508932	273509003	72	2	NR_128497.1	2345	chr1_273506598; chr1_273506603; chr1_273506608; chr1_273506658
chr1_273507509_273507629	chr1	273507509	273507629	121	11	104797357	MIR9812	Promoter (1-2kb)	CpG shores	hyper		ASVsDL_D1	1	273508932	273509003	72	2	NR_128497.1	1374	chr1_273507509; chr1_273507517; chr1_273507531; chr1_273507578; chr1_273507605; chr1_273507611; chr1_273507622; chr1_273507629
chr1_273517321_273517393	chr1	273517321	273517393	73	6	104797357	MIR9812	Distal Intergenic	CpG islands	hyper	OstVsCon_D21		1	273508932	273509003	72	2	NR_128497.1	-8318	chr1_273517321; chr1_273517333; chr1_273517352; chr1_273517361; chr1_273517384; chr1_273517393
chr1_273519258_273519349	chr1	273519258	273519349	92	7	104797357	MIR9812	Distal Intergenic	CpG islands	hypo		ASVsDL_D7	1	273508932	273509003	72	2	NR_128497.1	-10255	chr1_273519258; chr1_273519265; chr1_273519287; chr1_273519301; chr1_273519304; chr1_273519313; chr1_273519349
chr1_273556947_273557834	chr1	273556947	273557834	888	8	102160100	LOC102160100	Distal Intergenic	CpG shores	hypo		ASVsDL_D14	1	273558443	273560170	1728	2	XR_002338153.1	2336	chr1_273556947; chr1_273556966; chr1_273556969; chr1_273557038; chr1_273557050; chr1_273557102; chr1_273557149; chr1_273557834
chr1_273612853_273612960	chr1	273612853	273612960	108	9	102160511	LOC102160511	Distal Intergenic	CpG islands	hyper		ASVsDL_D14	1	273618145	273634463	16319	2	XR_002338168.1	21503	chr1_273612853; chr1_273612867; chr1_273612871; chr1_273612873; chr1_273612888; chr1_273612917; chr1_273612931; chr1_273612935; chr1_273612960
chr1_273625336_273625471	chr1	273625336	273625471	136	6	102160511	LOC102160511	Exon (XR_002338168.1/102160511, exon 3 of 3)	Other	hypo	OstVsCon_D21		1	273618145	273634463	16319	2	XR_002338168.1	8992	chr1_273625336; chr1_273625370; chr1_273625377; chr1_273625406; chr1_273625455; chr1_273625471
chr1_273625370_273625471	chr1	273625370	273625471	102	5	102160511	LOC102160511	Exon (XR_002338168.1/102160511, exon 3 of 3)	Other	hypo	OstVsCon_D14		1	273618145	273634463	16319	2	XR_002338168.1	8992	chr1_273625370; chr1_273625377; chr1_273625406; chr1_273625455; chr1_273625471
chr1_273629567_273629625	chr1	273629567	273629625	59	5	102160511	LOC102160511	Exon (XR_002338168.1/102160511, exon 1 of 3)	Other	hypo	OstVsCon_D14		1	273618145	273634463	16319	2	XR_002338168.1	4838	chr1_273629567; chr1_273629579; chr1_273629591; chr1_273629625
chr1_273739907_273739963	chr1	273739907	273739963	57	6	397306	RXRA	Intron (XM_021071603.1/397306, intron 1 of 9)	CpG shores	hypo		ASVsDL_D0	1	273736670	273797622	60953	1	XM_021071554.1	3237	chr1_273739907; chr1_273739944; chr1_273739946; chr1_273739956; chr1_273739959; chr1_273739963
chr1_273741312_273741394	chr1	273741312	273741394	83	5	397306	RXRA	Intron (XM_021071603.1/397306, intron 1 of 9)	CpG islands	hypo		ASVsDL_D1	1	273736670	273797622	60953	1	XM_021071554.1	4642	chr1_273741312; chr1_273741334; chr1_273741336; chr1_273741373; chr1_273741394
chr1_273757571_273757978	chr1	273757571	273757978	408	8	397306	RXRA	Promoter (<=1kb)	CpG shores	hypo		ASVsDL_D7	1	273756921	273797622	40702	1	XM_021071451.1	650	chr1_273757571; chr1_273757604; chr1_273757606; chr1_273757623; chr1_273757633; chr1_273757923; chr1_273757950; chr1_273757978
chr1_273797963_273798038	chr1	273797963	273798038	76	5	397306	RXRA	Distal Intergenic	CpG shores	hypo	OstVsCon_D21		1	273770566	273797622	27057	1	XM_021071478.1	27397	chr1_273797963; chr1_273798005; chr1_273798019; chr1_273798024; chr1_273798038
chr1_273916647_273916717	chr1	273916647	273916717	71	5	397533	COL5A1	Distal Intergenic	CpG shores	hypo	OstVsCon_D7		1	273934219	274083264	149046	1	NM_001014971.1	-17502	chr1_273916647; chr1_273916649; chr1_273916666; chr1_273916715; chr1_273916717
chr1_273947752_273947823	chr1	273947752	273947823	72	6	397533	COL5A1	Intron (NM_001014971.1/397533, intron 1 of 68)	CpG islands	hypo		ASVsDL_D21	1	273934219	274083264	149046	1	NM_001014971.1	13533	chr1_273947752; chr1_273947758; chr1_273947772; chr1_273947779; chr1_273947798; chr1_273947823
chr1_274016187_274016265	chr1	274016187	274016265	79	7	397533	COL5A1	Intron (NM_001014971.1/397533, intron 16 of 68)	CpG islands	hypo		ASVsDL_D0	1	273934219	274083264	149046	1	NM_001014971.1	81968	chr1_274016187; chr1_274016193; chr1_274016227; chr1_274016235; chr1_274016239; chr1_274016243; chr1_274016265
chr1_274029143_274029482	chr1	274029143	274029482	340	5	396881	FCN2	Intron (NM_001014971.1/397533, intron 26 of 68)	CpG shores	hypo		ASVsDL_D14	1	274106276	274111970	5695	1	NM_213868.1	-76794	chr1_274029143; chr1_274029149; chr1_274029348; chr1_274029480; chr1_274029482
chr1_274082953_274083015	chr1	274082953	274083015	63	7	396881	FCN2	3' UTR	CpG islands	hypo		ASVsDL_D1	1	274106276	274111970	5695	1	NM_213868.1	-23261	chr1_274082953; chr1_274082956; chr1_274082976; chr1_274082978; chr1_274082989; chr1_274083004; chr1_274083015
chr1_274186356_274186425	chr1	274186356	274186425	70	5	106507691	LOC106507691	Distal Intergenic	Other	hypo		ASVsDL_D1	1	274156396	274160362	3967	2	XR_001303875.2	-25994	chr1_274186356; chr1_274186379; chr1_274186388; chr1_274186408; chr1_274186425
chr1_274254299_274254403	chr1	274254299	274254403	105	4	100620523	OLFM1	Intron (XM_021071662.1/100620523, intron 5 of 5)	CpG shores	hypo	OstVsCon_D7		1	274236241	274261322	25082	1	XM_021071662.1	18058	chr1_274254299; chr1_274254363; chr1_274254368; chr1_274254403
chr1_274317828_274317927	chr1	274317828	274317927	100	5	110256571	LOC110256571	Distal Intergenic	CpG islands	hypo		ASVsDL_D1	1	274276970	274280750	3781	1	XR_002338205.1	40858	chr1_274317828; chr1_274317886; chr1_274317894; chr1_274317925; chr1_274317927
chr1_274321267_274321370	chr1	274321267	274321370	104	12	110256571	LOC110256571	Distal Intergenic	CpG shores	hyper		ASVsDL_D0	1	274276970	274280750	3781	1	XR_002338205.1	44297	chr1_274321267; chr1_274321270; chr1_274321276; chr1_274321291; chr1_274321300; chr1_274321306; chr1_274321311; chr1_274321315; chr1_274321319; chr1_274321327; chr1_274321346; chr1_274321370
chr10_591866_592129	chr10	591866	592129	264	8	100525885	B3GALT2	Intron (XM_021064289.1/100526068, intron 12 of 16)	Other	hyper		ASVsDL_D21	10	613464	623587	10124	1	XM_005656775.3	-21335	chr10_591866; chr10_591907; chr10_591915; chr10_591945; chr10_591970; chr10_592107; chr10_592116; chr10_592129
chr10_613778_613905	chr10	613778	613905	128	5	100525885	B3GALT2	Promoter (<=1kb)	CpG shelves	hypo	OstVsCon_D1		10	613465	623587	10123	1	XM_021064290.1	313	chr10_613778; chr10_613811; chr10_613836; chr10_613859; chr10_613905
chr10_637434_637509	chr10	637434	637509	76	5	110255622	LOC110255622	Intron (XM_021064289.1/100526068, intron 10 of 16)	CpG islands	hypo		ASVsDL_D14	10	624896	627403	2508	2	XR_002336170.1	-10031	chr10_637434; chr10_637476; chr10_637482; chr10_637509
chr10_637719_637935	chr10	637719	637935	217	27	110255622	LOC110255622	Intron (XM_021064289.1/100526068, intron 10 of 16)	CpG islands	hypo		ASVsDL_D0	10	624896	627403	2508	2	XR_002336170.1	-10316	chr10_637719; chr10_637733; chr10_637735; chr10_637738; chr10_637755; chr10_637757; chr10_637765; chr10_637785; chr10_637791; chr10_637794; chr10_637811; chr10_637815; chr10_637826; chr10_637832; chr10_637842; chr10_637850; chr10_637858; chr10_637860; chr10_637862; chr10_637868; chr10_637870; chr10_637895; chr10_637900; chr10_637903; chr10_637905; chr10_637912; chr10_637935
chr10_637826_637912	chr10	637826	637912	87	14	110255622	LOC110255622	Intron (XM_021064289.1/100526068, intron 10 of 16)	CpG islands	hypo		ASVsDL_D14	10	624896	627403	2508	2	XR_002336170.1	-10423	chr10_637826; chr10_637832; chr10_637842; chr10_637850; chr10_637858; chr10_637868; chr10_637870; chr10_637895; chr10_637900; chr10_637903; chr10_637905; chr10_637912
chr10_843685_843926	chr10	843685	843926	242	8	733670	RGS2	Distal Intergenic	Other	hyper		ASVsDL_D1	10	936836	940083	3248	2	NM_001044600.1	96157	chr10_843685; chr10_843691; chr10_843703; chr10_843720; chr10_843758; chr10_843769; chr10_843895; chr10_843926
chr10_945183_948601	chr10	945183	948601	3419	5	733670	RGS2	Distal Intergenic	Other	hypo		ASVsDL_D7	10	936836	940083	3248	2	NM_001044600.1	-5100	chr10_945183; chr10_945425; chr10_948522; chr10_948597; chr10_948601
chr10_996817_996894	chr10	996817	996894	78	4	733670	RGS2	Distal Intergenic	Other	hypo	OstVsCon_D1	ASVsDL_D21	10	936836	940083	3248	2	NM_001044600.1	-56734	chr10_996817; chr10_996844; chr10_996888; chr10_996894
chr10_1028293_1028353	chr10	1028293	1028353	61	5	106505070	RGS13	Distal Intergenic	CpG shores	hyper		ASVsDL_D21	10	1056920	1079459	22540	2	XM_021064095.1	51106	chr10_1028293; chr10_1028329; chr10_1028333; chr10_1028348; chr10_1028353
chr10_1062546_1062610	chr10	1062546	1062610	65	4	106505070	RGS13	Intron (XM_021064095.1/106505070, intron 4 of 5)	CpG shelves	hyper		ASVsDL_D1; ASVsDL_D7; ASVsDL_D21	10	1056920	1079459	22540	2	XM_021064095.1	16849	chr10_1062546; chr10_1062572; chr10_1062596; chr10_1062610
chr10_1077928_1078009	chr10	1077928	1078009	82	5	106505070	RGS13	Promoter (1-2kb)	CpG islands	hypo		ASVsDL_D7	10	1056920	1079459	22540	2	XM_021064095.1	1450	chr10_1077928; chr10_1077959; chr10_1077976; chr10_1078006; chr10_1078009
chr10_1077928_1078164	chr10	1077928	1078164	237	12	106505070	RGS13	Promoter (1-2kb)	CpG islands	hypo		ASVsDL_D21	10	1056920	1079459	22540	2	XM_021064095.1	1295	chr10_1077928; chr10_1077959; chr10_1077976; chr10_1078006; chr10_1078009; chr10_1078112; chr10_1078136; chr10_1078164
chr10_1077959_1078136	chr10	1077959	1078136	178	9	106505070	RGS13	Promoter (1-2kb)	CpG islands	hypo		ASVsDL_D1	10	1056920	1079459	22540	2	XM_021064095.1	1323	chr10_1077959; chr10_1077976; chr10_1078006; chr10_1078009; chr10_1078112; chr10_1078136
chr10_1115991_1116100	chr10	1115991	1116100	110	5	106505070	RGS13	Distal Intergenic	Other	hyper		ASVsDL_D7	10	1056920	1082394	25475	2	XM_021064092.1	-33597	chr10_1115991; chr10_1116017; chr10_1116028; chr10_1116031; chr10_1116100
chr10_1278793_1278843	chr10	1278793	1278843	51	6	102166310	LOC102166310	Intron (XR_002336117.1/102166310, intron 5 of 11)	Other	hyper		ASVsDL_D14	10	1224060	1553357	329298	1	XR_002336116.1	54733	chr10_1278793; chr10_1278805; chr10_1278812; chr10_1278818; chr10_1278837; chr10_1278843
chr10_3730761_3733848	chr10	3730761	3733848	3088	4	102167499	LOC102167499	Distal Intergenic	Other	hyper		ASVsDL_D1	10	3841104	3845603	4500	1	XR_002336145.1	-107256	chr10_3730761; chr10_3730788; chr10_3730801; chr10_3733848
chr10_3730761_3735185	chr10	3730761	3735185	4425	5	102167499	LOC102167499	Distal Intergenic	Other	hyper		ASVsDL_D21	10	3841104	3845603	4500	1	XR_002336145.1	-105919	chr10_3730761; chr10_3730788; chr10_3730801; chr10_3733848; chr10_3735185
chr10_3772863_3775197	chr10	3772863	3775197	2335	7	102167499	LOC102167499	Distal Intergenic	Other	hyper		ASVsDL_D0; ASVsDL_D1	10	3841104	3845603	4500	1	XR_002336145.1	-65907	chr10_3772863; chr10_3775121; chr10_3775149; chr10_3775162; chr10_3775187; chr10_3775189; chr10_3775197
chr10_4735470_4735539	chr10	4735470	4735539	70	5	106505077	LOC106505077	Distal Intergenic	Other	hyper		ASVsDL_D1	10	4941074	4953655	12582	1	XR_001299154.2	-205535	chr10_4735470; chr10_4735499; chr10_4735512; chr10_4735539
chr10_5054577_5054690	chr10	5054577	5054690	114	5	106505077	LOC106505077	Distal Intergenic	Other	hyper		ASVsDL_D0	10	4941074	4953655	12582	1	XR_001299154.2	113503	chr10_5054577; chr10_5054601; chr10_5054638; chr10_5054687; chr10_5054690
chr10_5616935_5617017	chr10	5616935	5617017	83	5	100621684	KCTD3	Distal Intergenic	CpG shelves	hyper		ASVsDL_D0	10	5754180	5815126	60947	1	XM_005667916.3	-137163	chr10_5616935; chr10_5616981; chr10_5616983; chr10_5617013; chr10_5617017
chr10_5655492_5655742	chr10	5655492	5655742	251	7	100621684	KCTD3	Distal Intergenic	Other	hypo		ASVsDL_D0	10	5754180	5815126	60947	1	XM_005667916.3	-98438	chr10_5655492; chr10_5655551; chr10_5655563; chr10_5655713; chr10_5655716; chr10_5655725; chr10_5655742
chr10_6088935_6088998	chr10	6088935	6088998	64	6	106505078	LOC106505078	Intron (XM_021064292.1/100513222, intron 49 of 76)	Other	hypo		ASVsDL_D7	10	5815368	5826124	10757	1	XR_002336181.1	273567	chr10_6088935; chr10_6088943; chr10_6088949; chr10_6088968; chr10_6088990; chr10_6088998
chr10_6130658_6130757	chr10	6130658	6130757	100	6	106505078	LOC106505078	Intron (XM_021064292.1/100513222, intron 43 of 76)	Other	hyper	OstVsCon_D1		10	5815368	5826124	10757	1	XR_002336181.1	315290	chr10_6130658; chr10_6130680; chr10_6130722; chr10_6130744; chr10_6130750; chr10_6130757
chr10_6660692_6660987	chr10	6660692	6660987	296	5	100513222	USH2A	Promoter (1-2kb)	Other	hyper		ASVsDL_D21	10	5825591	6662733	837143	2	XM_021064292.1	1746	chr10_6660692; chr10_6660700; chr10_6660729; chr10_6660733; chr10_6660987
chr10_6677417_6677536	chr10	6677417	6677536	120	5	100513222	USH2A	Distal Intergenic	Other	hypo	OstVsCon_D7		10	5825591	6662733	837143	2	XM_021064292.1	-14684	chr10_6677417; chr10_6677423; chr10_6677435; chr10_6677515; chr10_6677536
chr10_6684241_6684311	chr10	6684241	6684311	71	4	100513222	USH2A	Distal Intergenic	Other	hyper		ASVsDL_D1	10	5825591	6662733	837143	2	XM_021064292.1	-21508	chr10_6684241; chr10_6684243; chr10_6684288; chr10_6684311
chr10_6739781_6739848	chr10	6739781	6739848	68	5	100622056	ESRRG	Intron (XM_013980019.2/100622056, intron 3 of 4)	Other	hypo		ASVsDL_D1	10	6710615	6787914	77300	2	XM_013980019.2	48066	chr10_6739781; chr10_6739784; chr10_6739817; chr10_6739829; chr10_6739848
chr10_6786787_6786861	chr10	6786787	6786861	75	7	100622056	ESRRG	Promoter (1-2kb)	Other	hyper		ASVsDL_D7	10	6710615	6787914	77300	2	XM_013980019.2	1053	chr10_6786787; chr10_6786810; chr10_6786821; chr10_6786833; chr10_6786846; chr10_6786855; chr10_6786861
chr10_6850992_6852603	chr10	6850992	6852603	1612	5	100622056	ESRRG	Intron (XM_021064123.1/100622056, intron 3 of 6)	Other	hyper		ASVsDL_D14	10	6710615	6909282	198668	2	XM_021064123.1	56679	chr10_6850992; chr10_6851043; chr10_6851057; chr10_6851088; chr10_6852603
chr10_7058649_7058706	chr10	7058649	7058706	58	7	100622056	ESRRG	Intron (XM_021064113.1/100622056, intron 1 of 6)	CpG islands	hypo	OstVsCon_D7		10	6710615	7041845	331231	2	XM_021064126.1	-16804	chr10_7058649; chr10_7058677; chr10_7058685; chr10_7058689; chr10_7058696; chr10_7058706
chr10_7655650_7655722	chr10	7655650	7655722	73	8	100513810	GPATCH2	Intron (XM_021064098.1/100513810, intron 9 of 11)	Other	hyper		ASVsDL_D0; ASVsDL_D7; ASVsDL_D14; ASVsDL_D21	10	7615121	7797227	182107	2	XM_021064098.1	141505	chr10_7655650; chr10_7655664; chr10_7655668; chr10_7655670; chr10_7655676; chr10_7655682; chr10_7655700; chr10_7655722
chr10_7717048_7717124	chr10	7717048	7717124	77	5	100513810	GPATCH2	Intron (XM_021064098.1/100513810, intron 6 of 11)	Other	hyper	OstVsCon_D21		10	7615121	7797227	182107	2	XM_021064098.1	80103	chr10_7717048; chr10_7717054; chr10_7717056; chr10_7717086; chr10_7717124
chr10_7847388_7847582	chr10	7847388	7847582	195	8	100415922	SPATA17	Intron (XR_002336103.1/100415922, intron 4 of 13)	Other	hyper		ASVsDL_D1; ASVsDL_D7	10	7797518	7971822	174305	1	NM_001184753.1	49870	chr10_7847388; chr10_7847424; chr10_7847490; chr10_7847535; chr10_7847538; chr10_7847561; chr10_7847580; chr10_7847582
chr10_7847424_7847582	chr10	7847424	7847582	159	7	100415922	SPATA17	Intron (XR_002336103.1/100415922, intron 4 of 13)	Other	hyper		ASVsDL_D14	10	7797518	7971822	174305	1	NM_001184753.1	49906	chr10_7847424; chr10_7847490; chr10_7847535; chr10_7847538; chr10_7847561; chr10_7847580; chr10_7847582
chr10_7854361_7854437	chr10	7854361	7854437	77	5	100415922	SPATA17	Intron (XR_002336103.1/100415922, intron 6 of 13)	Other	hyper		ASVsDL_D1	10	7797518	7971822	174305	1	NM_001184753.1	56843	chr10_7854361; chr10_7854379; chr10_7854391; chr10_7854422; chr10_7854437
chr10_7868152_7868272	chr10	7868152	7868272	121	4	100415922	SPATA17	Intron (XR_002336103.1/100415922, intron 6 of 13)	Other	hyper		ASVsDL_D7	10	7797518	7971822	174305	1	NM_001184753.1	70634	chr10_7868152; chr10_7868197; chr10_7868221; chr10_7868272
chr10_8335470_8335531	chr10	8335470	8335531	62	5	397084	TGFB2	Promoter (<=1kb)	CpG shores	hyper		ASVsDL_D21	10	8336493	8435307	98815	1	XM_021064296.1	-962	chr10_8335470; chr10_8335474; chr10_8335490; chr10_8335524; chr10_8335531
chr10_8427547_8428358	chr10	8427547	8428358	812	5	106504448	LOC106504448	Intron (XM_021064294.1/397084, intron 6 of 6)	Other	hypo	OstVsCon_D14		10	8482609	8487259	4651	1	XR_001297930.2	-54251	chr10_8427547; chr10_8427549; chr10_8427594; chr10_8428355; chr10_8428358
chr10_9543688_9543776	chr10	9543688	9543776	89	7	100623097	SLC30A10	Promoter (1-2kb)	CpG islands	hyper		ASVsDL_D0	10	9527523	9545493	17971	2	XM_003357627.4	1717	chr10_9543688; chr10_9543708; chr10_9543720; chr10_9543737; chr10_9543767; chr10_9543771; chr10_9543776
chr10_9733537_9733614	chr10	9733537	9733614	78	7	100526374	MIR194B	Intron (XM_005656783.3/100739845, intron 22 of 22)	Other	hypo	OstVsCon_D7		10	9704910	9704987	78	2	NR_038582.1	-28550	chr10_9733537; chr10_9733540; chr10_9733546; chr10_9733573; chr10_9733587; chr10_9733604; chr10_9733614
chr10_9784606_9785908	chr10	9784606	9785908	1303	5	100498722	MIR664	Intron (XR_002336187.1/100516506, intron 7 of 34)	Other	hyper		ASVsDL_D0	10	9777071	9777150	80	2	NR_038547.1	-7456	chr10_9784606; chr10_9784706; chr10_9785894; chr10_9785905; chr10_9785908
chr10_10083539_10083647	chr10	10083539	10083647	109	5	100516689	C10H1orf115	Intron (XM_021064328.1/100624523, intron 11 of 17)	Other	hypo	OstVsCon_D1	ASVsDL_D21	10	10115917	10127722	11806	1	XM_003130507.4	-32270	chr10_10083539; chr10_10083586; chr10_10083601; chr10_10083628; chr10_10083647
chr10_10266066_10266420	chr10	10266066	10266420	355	14	100517234	HLX	Exon (XM_021064336.1/100517234, exon 2 of 4)	CpG shores	hyper		ASVsDL_D21	10	10263441	10269882	6442	1	XM_021064336.1	2625	chr10_10266066; chr10_10266071; chr10_10266116; chr10_10266137; chr10_10266220; chr10_10266233; chr10_10266238; chr10_10266270; chr10_10266297; chr10_10266299; chr10_10266324; chr10_10266337; chr10_10266381; chr10_10266420
chr10_10277196_10277254	chr10	10277196	10277254	59	5	100517234	HLX	Distal Intergenic	CpG islands	hypo		ASVsDL_D0	10	10263441	10269882	6442	1	XM_021064336.1	13755	chr10_10277196; chr10_10277212; chr10_10277236; chr10_10277249; chr10_10277254
chr10_11033092_11033285	chr10	11033092	11033285	194	4	110255581	LOC110255581	Exon (XR_002336123.1/110255581, exon 2 of 2)	Other	hypo	OstVsCon_D21		10	11022249	11034049	11801	1	XR_002336123.1	10843	chr10_11033092; chr10_11033103; chr10_11033242; chr10_11033285
chr10_11166683_11166744	chr10	11166683	11166744	62	5	100520091	LOC100520091	Intron (XM_021065090.1/110255736, intron 5 of 6)	Other	hyper		ASVsDL_D1	10	10986225	11053748	67524	2	XR_002336119.1	-112935	chr10_11166683; chr10_11166709; chr10_11166730; chr10_11166733; chr10_11166744
chr10_11238656_11238735	chr10	11238656	11238735	80	7	110255736	LOC110255736	Intron (XM_021065090.1/110255736, intron 3 of 6)	CpG shelves	hyper		ASVsDL_D14	10	11088708	11314730	226023	2	XM_021065090.1	75995	chr10_11238656; chr10_11238682; chr10_11238686; chr10_11238688; chr10_11238718; chr10_11238735
chr10_11238781_11238888	chr10	11238781	11238888	108	4	110255736	LOC110255736	Intron (XM_021065090.1/110255736, intron 3 of 6)	CpG shelves	hyper		ASVsDL_D7	10	11088708	11314730	226023	2	XM_021065090.1	75842	chr10_11238781; chr10_11238841; chr10_11238849; chr10_11238888
chr10_11258482_11258567	chr10	11258482	11258567	86	7	110255736	LOC110255736	Intron (XM_021065090.1/110255736, intron 3 of 6)	Other	hyper		ASVsDL_D21	10	11088708	11314730	226023	2	XM_021065090.1	56163	chr10_11258482; chr10_11258509; chr10_11258517; chr10_11258526; chr10_11258557; chr10_11258560; chr10_11258567
chr10_11260173_11260251	chr10	11260173	11260251	79	4	110255736	LOC110255736	Intron (XM_021065090.1/110255736, intron 3 of 6)	Other	hyper		ASVsDL_D14	10	11088708	11314730	226023	2	XM_021065090.1	54479	chr10_11260173; chr10_11260200; chr10_11260212; chr10_11260251
chr10_11292413_11295430	chr10	11292413	11295430	3018	7	110255736	LOC110255736	Intron (XM_021065090.1/110255736, intron 3 of 6)	Other	hyper		ASVsDL_D1	10	11088708	11314730	226023	2	XM_021065090.1	19300	chr10_11292413; chr10_11295347; chr10_11295352; chr10_11295362; chr10_11295413; chr10_11295426; chr10_11295430
chr10_11327667_11327777	chr10	11327667	11327777	111	10	110255736	LOC110255736	Exon (XM_005667921.3/100517774, exon 5 of 10)	CpG shelves	hyper	OstVsCon_D21		10	11088708	11314730	226023	2	XM_021065090.1	-12937	chr10_11327667; chr10_11327673; chr10_11327682; chr10_11327689; chr10_11327700; chr10_11327707; chr10_11327715; chr10_11327734; chr10_11327740; chr10_11327777
chr10_11393688_11393752	chr10	11393688	11393752	65	7	100520445	MIA3	Intron (XM_021064137.1/100520445, intron 5 of 27)	CpG shelves	hyper		ASVsDL_D14	10	11408142	11428792	20651	1	XM_021064138.1	-14390	chr10_11393688; chr10_11393693; chr10_11393716; chr10_11393725; chr10_11393732; chr10_11393736; chr10_11393752
chr10_11424366_11425783	chr10	11424366	11425783	1418	5	100520445	MIA3	Exon (XM_021064137.1/100520445, exon 25 of 28)	CpG shores	hyper		ASVsDL_D21	10	11408150	11428844	20695	1	XM_021064139.1	16216	chr10_11424366; chr10_11425685; chr10_11425701; chr10_11425725; chr10_11425783
chr10_11425685_11425783	chr10	11425685	11425783	99	4	100520445	MIA3	Intron (XM_021064137.1/100520445, intron 26 of 27)	CpG shores	hyper		ASVsDL_D1; ASVsDL_D7	10	11408150	11428844	20695	1	XM_021064139.1	17535	chr10_11425685; chr10_11425701; chr10_11425725; chr10_11425783
chr10_11517430_11517541	chr10	11517430	11517541	112	5	106505093	DISP1	Distal Intergenic	Other	hypo	OstVsCon_D7; OstVsCon_D14		10	11526353	11709888	183536	1	XM_021064356.1	-8812	chr10_11517430; chr10_11517451; chr10_11517455; chr10_11517528; chr10_11517541
chr10_11592522_11592661	chr10	11592522	11592661	140	6	106505093	DISP1	Intron (XM_021064356.1/106505093, intron 1 of 7)	CpG islands	hypo		ASVsDL_D14	10	11600803	11709888	109086	1	XM_021064352.1	-8142	chr10_11592522; chr10_11592542; chr10_11592545; chr10_11592621; chr10_11592630; chr10_11592661
chr10_11748040_11748123	chr10	11748040	11748123	84	6	106505093	DISP1	Intron (XM_021064369.1/100520971, intron 27 of 27)	Other	hyper		ASVsDL_D1	10	11679609	11709888	30280	1	XM_021064363.1	68431	chr10_11748040; chr10_11748064; chr10_11748072; chr10_11748098; chr10_11748110; chr10_11748123
chr10_12200778_12200839	chr10	12200778	12200839	62	4	100521858	RGS7	Intron (XM_021064371.1/100521858, intron 2 of 17)	Other	hypo		ASVsDL_D14	10	11950897	12321776	370880	2	XM_021064371.1	120937	chr10_12200778; chr10_12200803; chr10_12200809; chr10_12200839
chr10_12201974_12202166	chr10	12201974	12202166	193	5	100521858	RGS7	Intron (XM_021064371.1/100521858, intron 2 of 17)	Other	hypo		ASVsDL_D1; ASVsDL_D21	10	11950897	12321776	370880	2	XM_021064371.1	119610	chr10_12201974; chr10_12202030; chr10_12202105; chr10_12202146; chr10_12202166
chr10_12472765_12472860	chr10	12472765	12472860	96	6	110255638	LOC110255638	Intron (NM_214076.1/397148, intron 7 of 14)	Other	hyper		ASVsDL_D14	10	12433615	12446988	13374	2	XR_002336210.1	-25777	chr10_12472765; chr10_12472813; chr10_12472834; chr10_12472840; chr10_12472857; chr10_12472860
chr10_12539274_12539355	chr10	12539274	12539355	82	6	100627222	LOC100627222	Intron (XM_005653768.3/100135677, intron 1 of 2)	Other	hyper		ASVsDL_D1	10	12511379	12529040	17662	2	XM_021064383.1	-10234	chr10_12539274; chr10_12539302; chr10_12539329; chr10_12539335; chr10_12539347; chr10_12539355
chr10_12585676_12585944	chr10	12585676	12585944	269	6	100135677	DEGS1	Intron (XR_002336213.1/100624357, intron 23 of 25)	Other	hyper		ASVsDL_D0	10	12557765	12568447	10683	1	NM_001244121.1	27911	chr10_12585676; chr10_12585729; chr10_12585824; chr10_12585895; chr10_12585912; chr10_12585944
chr10_12585824_12585944	chr10	12585824	12585944	121	4	100135677	DEGS1	Intron (XR_002336213.1/100624357, intron 23 of 25)	Other	hyper		ASVsDL_D1	10	12557765	12568447	10683	1	NM_001244121.1	28059	chr10_12585824; chr10_12585895; chr10_12585912; chr10_12585944
chr10_12671625_12673951	chr10	12671625	12673951	2327	11	110255641	LOC110255641	Promoter (<=1kb)	CpG shores	hyper		ASVsDL_D1	10	12671036	12673633	2598	1	XR_002336220.1	589	chr10_12671625; chr10_12671645; chr10_12673849; chr10_12673861; chr10_12673871; chr10_12673874; chr10_12673882; chr10_12673928; chr10_12673933; chr10_12673945; chr10_12673951
chr10_12710930_12711158	chr10	12710930	12711158	229	5	100523134	CNIH4	Distal Intergenic	Other	hyper		ASVsDL_D14	10	12688868	12705426	16559	1	XM_021064386.1	22062	chr10_12710930; chr10_12710932; chr10_12710971; chr10_12711144; chr10_12711158
chr10_12786976_12789672	chr10	12786976	12789672	2697	7	100523327	WDR26	Intron (XM_021064387.1/100522393, intron 3 of 9)	Other	hypo		ASVsDL_D1	10	12713528	12756713	43186	2	XM_005667934.3	-30263	chr10_12786976; chr10_12786983; chr10_12787049; chr10_12789602; chr10_12789611; chr10_12789649; chr10_12789672
chr10_12789602_12790279	chr10	12789602	12790279	678	6	110255642	LOC110255642	Intron (XM_021064387.1/100522393, intron 3 of 9)	Other	hypo		ASVsDL_D0	10	12821092	12835717	14626	1	XR_002336222.1	-30813	chr10_12789602; chr10_12789611; chr10_12789649; chr10_12789672; chr10_12790242; chr10_12790279
chr10_12789602_12789672	chr10	12789602	12789672	71	4	110255642	LOC110255642	Intron (XM_021064387.1/100522393, intron 3 of 9)	Other	hypo		ASVsDL_D14	10	12821092	12835717	14626	1	XR_002336222.1	-31420	chr10_12789602; chr10_12789611; chr10_12789649; chr10_12789672
chr10_12806753_12806827	chr10	12806753	12806827	75	4	110255642	LOC110255642	Intron (XM_021064387.1/100522393, intron 3 of 9)	Other	hypo		ASVsDL_D0; ASVsDL_D7	10	12821092	12835717	14626	1	XR_002336222.1	-14265	chr10_12806753; chr10_12806762; chr10_12806804; chr10_12806827
chr10_12866067_12866196	chr10	12866067	12866196	130	6	106505094	LOC106505094	Intron (XM_021064387.1/100522393, intron 4 of 9)	Other	hyper		ASVsDL_D14	10	12847907	12851706	3800	2	XR_002336221.1	-14361	chr10_12866067; chr10_12866129; chr10_12866148; chr10_12866171; chr10_12866181; chr10_12866196
chr10_12874319_12874430	chr10	12874319	12874430	112	4	106505094	LOC106505094	Intron (XM_021064387.1/100522393, intron 4 of 9)	CpG shelves	hyper		ASVsDL_D21	10	12847907	12851706	3800	2	XR_002336221.1	-22613	chr10_12874319; chr10_12874369; chr10_12874408; chr10_12874430
chr10_12945243_12945297	chr10	12945243	12945297	55	5	106505094	LOC106505094	Intron (XM_021064387.1/100522393, intron 6 of 9)	CpG islands	hypo		ASVsDL_D0	10	12847907	12851706	3800	2	XR_002336221.1	-93537	chr10_12945243; chr10_12945248; chr10_12945253; chr10_12945271; chr10_12945297
chr10_13042455_13042582	chr10	13042455	13042582	128	5	100522753	DNAH14	Distal Intergenic	Other	hyper		ASVsDL_D1; ASVsDL_D7	10	13048002	13389497	341496	1	XM_021064261.1	-5420	chr10_13042455; chr10_13042474; chr10_13042511; chr10_13042576; chr10_13042582
chr10_13348757_13349046	chr10	13348757	13349046	290	5	110255643	LBR	Intron (XM_021064261.1/100522753, intron 71 of 84)	Other	hyper		ASVsDL_D1	10	13389896	13411126	21231	2	XM_021064389.1	62080	chr10_13348757; chr10_13348762; chr10_13348788; chr10_13348985; chr10_13349046
chr10_13410312_13410366	chr10	13410312	13410366	55	5	110255643	LBR	Promoter (<=1kb)	Other	hyper		ASVsDL_D0	10	13389896	13411126	21231	2	XM_021064389.1	760	chr10_13410312; chr10_13410321; chr10_13410324; chr10_13410352; chr10_13410366
chr10_13780259_13780335	chr10	13780259	13780335	77	6	397639	EPHX1	Exon (XM_005653775.3/100523988, exon 20 of 24)	CpG shores	hypo		ASVsDL_D7	10	13757489	13773071	15583	1	NM_214355.1	22770	chr10_13780259; chr10_13780270; chr10_13780273; chr10_13780275; chr10_13780311; chr10_13780335
chr10_14477876_14477956	chr10	14477876	14477956	81	7	102164283	ITPKB	Distal Intergenic	Other	hyper		ASVsDL_D1	10	14362883	14469586	106704	2	XM_021064414.1	-8290	chr10_14477876; chr10_14477882; chr10_14477907; chr10_14477909; chr10_14477921; chr10_14477947; chr10_14477956
chr10_15025029_15025909	chr10	15025029	15025909	881	7	100511581	AHCTF1	Distal Intergenic	Other	hypo		ASVsDL_D7	10	15042168	15121885	79718	1	XM_021064442.1	-16259	chr10_15025029; chr10_15025038; chr10_15025058; chr10_15025834; chr10_15025874; chr10_15025909
chr10_15293603_15293675	chr10	15293603	15293675	73	5	102166270	LOC102166270	Exon (XM_021064447.1/102166270, exon 7 of 11)	Other	hypo	OstVsCon_D21		10	15280507	15307771	27265	2	XM_021064447.1	14096	chr10_15293603; chr10_15293606; chr10_15293646; chr10_15293661; chr10_15293675
chr10_15455593_15455660	chr10	15455593	15455660	68	5	100512673	BECN2	Intron (XM_005667950.3/100622421, intron 3 of 7)	Other	hypo		ASVsDL_D0; ASVsDL_D7; ASVsDL_D14; ASVsDL_D21	10	15388712	15390250	1539	1	XM_003130557.2	66881	chr10_15455593; chr10_15455610; chr10_15455625; chr10_15455657; chr10_15455660
chr10_15455593_15455699	chr10	15455593	15455699	107	6	100512673	BECN2	Intron (XM_005667950.3/100622421, intron 3 of 7)	Other	hypo		ASVsDL_D1	10	15388712	15390250	1539	1	XM_003130557.2	66881	chr10_15455593; chr10_15455610; chr10_15455625; chr10_15455657; chr10_15455660; chr10_15455699
chr10_15488494_15488552	chr10	15488494	15488552	59	4	100622421	PLD5	Intron (XM_005667950.3/100622421, intron 3 of 7)	Other	hyper		ASVsDL_D21	10	15420600	15535818	115219	2	XM_005667950.3	47266	chr10_15488494; chr10_15488503; chr10_15488533; chr10_15488552
chr10_15929344_15929423	chr10	15929344	15929423	80	4	100622421	PLD5	Distal Intergenic	Other	hyper		ASVsDL_D7	10	15420600	15723890	303291	2	XM_021064454.1	-205454	chr10_15929344; chr10_15929347; chr10_15929356; chr10_15929423
chr10_16437937_16437996	chr10	16437937	16437996	60	6	100513423	SDCCAG8	Intron (XM_021064173.1/100513423, intron 17 of 17)	CpG shores	hypo	OstVsCon_D7		10	16254199	16441828	187630	1	XM_021064184.1	183738	chr10_16437937; chr10_16437959; chr10_16437961; chr10_16437978; chr10_16437992; chr10_16437996
chr10_16806664_16806727	chr10	16806664	16806727	64	7	100513811	AKT3	Distal Intergenic	CpG shelves	hypo		ASVsDL_D0	10	16441465	16741745	300281	2	XM_021063994.1	-64919	chr10_16806664; chr10_16806696; chr10_16806701; chr10_16806708; chr10_16806710; chr10_16806721; chr10_16806727
chr10_17118002_17120222	chr10	17118002	17120222	2221	6	100514177	C10H1orf100	Distal Intergenic	CpG shelves	hyper		ASVsDL_D1	10	17198860	17215195	16336	1	XM_021064462.1	-78638	chr10_17118002; chr10_17120149; chr10_17120151; chr10_17120201; chr10_17120209; chr10_17120222
chr10_17118002_17120209	chr10	17118002	17120209	2208	5	100514177	C10H1orf100	Distal Intergenic	CpG shelves	hyper		ASVsDL_D21	10	17198860	17215195	16336	1	XM_021064462.1	-78651	chr10_17118002; chr10_17120149; chr10_17120151; chr10_17120201; chr10_17120209
chr10_17253609_17253696	chr10	17253609	17253696	88	9	110255648	LOC110255648	Intron (NM_001097508.1/100048942, intron 1 of 12)	Other	hyper		ASVsDL_D0	10	17257642	17261512	3871	1	XR_002336233.1	-3946	chr10_17253609; chr10_17253615; chr10_17253640; chr10_17253642; chr10_17253654; chr10_17253656; chr10_17253680; chr10_17253683; chr10_17253696
chr10_17586919_17586969	chr10	17586919	17586969	51	8	100515403	EFCAB2	Intron (XM_005653792.3/100515403, intron 1 of 5)	Other	hyper		ASVsDL_D0	10	17595268	17655268	60001	1	XM_013978388.2	-8299	chr10_17586919; chr10_17586928; chr10_17586933; chr10_17586935; chr10_17586941; chr10_17586960; chr10_17586966; chr10_17586969
chr10_17772029_17772183	chr10	17772029	17772183	155	5	100516102	KIF26B	Intron (XM_021064466.1/100516102, intron 3 of 15)	Other	hypo		ASVsDL_D21	10	17709168	18220052	510885	1	XM_021064467.1	62861	chr10_17772029; chr10_17772035; chr10_17772110; chr10_17772166; chr10_17772183
chr10_17899583_17899716	chr10	17899583	17899716	134	5	100516102	KIF26B	Intron (XM_021064466.1/100516102, intron 3 of 15)	Other	hyper		ASVsDL_D14	10	18054931	18220052	165122	1	XM_021064468.1	-155215	chr10_17899583; chr10_17899598; chr10_17899604; chr10_17899616; chr10_17899716
chr10_18022450_18022512	chr10	18022450	18022512	63	5	100516102	KIF26B	Intron (XM_021064466.1/100516102, intron 5 of 15)	CpG islands	hypo		ASVsDL_D7	10	18054931	18220052	165122	1	XM_021064468.1	-32419	chr10_18022450; chr10_18022469; chr10_18022475; chr10_18022506; chr10_18022512
chr10_18040568_18040650	chr10	18040568	18040650	83	5	100516102	KIF26B	Intron (XM_021064466.1/100516102, intron 5 of 15)	Other	hypo		ASVsDL_D1	10	18054931	18220052	165122	1	XM_021064468.1	-14281	chr10_18040568; chr10_18040619; chr10_18040625; chr10_18040644; chr10_18040650
chr10_18077796_18077893	chr10	18077796	18077893	98	5	100516102	KIF26B	Intron (XM_021064466.1/100516102, intron 5 of 15)	Other	hyper		ASVsDL_D21	10	18054931	18220052	165122	1	XM_021064468.1	22865	chr10_18077796; chr10_18077859; chr10_18077876; chr10_18077887; chr10_18077893
chr10_18125836_18125945	chr10	18125836	18125945	110	5	100516102	KIF26B	Intron (XM_021064466.1/100516102, intron 6 of 15)	Other	hyper		ASVsDL_D7	10	18054931	18220052	165122	1	XM_021064468.1	70905	chr10_18125836; chr10_18125895; chr10_18125905; chr10_18125933; chr10_18125945
chr10_18195581_18195679	chr10	18195581	18195679	99	5	106505102	LOC106505102	Exon (XM_021064466.1/100516102, exon 13 of 16)	CpG islands	hyper		ASVsDL_D0	10	18225521	18275774	50254	1	XR_002336129.1	-29842	chr10_18195581; chr10_18195584; chr10_18195618; chr10_18195673; chr10_18195679
chr10_18196161_18196211	chr10	18196161	18196211	51	5	106505102	LOC106505102	Exon (XM_021064466.1/100516102, exon 13 of 16)	CpG islands	hyper	OstVsCon_D1		10	18225521	18275774	50254	1	XR_002336129.1	-29310	chr10_18196161; chr10_18196167; chr10_18196183; chr10_18196191; chr10_18196211
chr10_18531406_18531464	chr10	18531406	18531464	59	5	106505102	LOC106505102	Intron (NM_001160092.2/100294707, intron 5 of 11)	Other	hypo	OstVsCon_D21		10	18225521	18276728	51208	1	XR_002336128.1	305885	chr10_18531406; chr10_18531438; chr10_18531443; chr10_18531445; chr10_18531464
chr10_18532347_18532398	chr10	18532347	18532398	52	4	106505102	LOC106505102	Intron (NM_001160092.2/100294707, intron 5 of 11)	Other	hyper		ASVsDL_D14	10	18225521	18276728	51208	1	XR_002336128.1	306826	chr10_18532347; chr10_18532352; chr10_18532373; chr10_18532398
chr10_18809736_18809862	chr10	18809736	18809862	127	5	100294707	SMYD3	Intron (NM_001160092.2/100294707, intron 5 of 11)	Other	hyper		ASVsDL_D1	10	18267598	19019520	751923	2	NM_001160092.2	209658	chr10_18809736; chr10_18809743; chr10_18809816; chr10_18809859; chr10_18809862
chr10_19270743_19270830	chr10	19270743	19270830	88	6	102160416	LOC102160416	Exon (XM_021064266.1/102160416, exon 2 of 4)	CpG islands	hyper		ASVsDL_D14	10	19266043	19281094	15052	1	XM_021064266.1	4700	chr10_19270743; chr10_19270764; chr10_19270779; chr10_19270790; chr10_19270806; chr10_19270830
chr10_19536312_19536406	chr10	19536312	19536406	95	6	100516995	SUSD4	Intron (XM_021064474.1/100516995, intron 2 of 11)	Other	hyper		ASVsDL_D14	10	19420680	19551941	131262	2	XM_021064474.1	15535	chr10_19536312; chr10_19536339; chr10_19536350; chr10_19536355; chr10_19536383; chr10_19536406
chr10_19536339_19536406	chr10	19536339	19536406	68	5	100516995	SUSD4	Intron (XM_021064474.1/100516995, intron 2 of 11)	Other	hyper	OstVsCon_D1		10	19420680	19551941	131262	2	XM_021064474.1	15535	chr10_19536339; chr10_19536350; chr10_19536355; chr10_19536383; chr10_19536406
chr10_20207409_20207489	chr10	20207409	20207489	81	5	100738148	CRB1	Intron (XM_021064482.1/100738148, intron 4 of 11)	Other	hyper		ASVsDL_D0; ASVsDL_D14	10	20137246	20332539	195294	1	XM_021064482.1	70163	chr10_20207409; chr10_20207422; chr10_20207462; chr10_20207482; chr10_20207489
chr10_20319900_20320016	chr10	20319900	20320016	117	4	102165783	LOC102165783	Intron (XM_021064482.1/100738148, intron 11 of 11)	Other	hyper		ASVsDL_D1	10	20344684	20401547	56864	1	XR_002336246.1	-24668	chr10_20319900; chr10_20319937; chr10_20319991; chr10_20320016
chr10_20662178_20662277	chr10	20662178	20662277	100	7	100738229	DENND1B	Distal Intergenic	Other	hypo	OstVsCon_D14		10	20391507	20635808	244302	2	XM_021064483.1	-26370	chr10_20662178; chr10_20662195; chr10_20662213; chr10_20662244; chr10_20662258; chr10_20662264; chr10_20662277
chr10_21247987_21248096	chr10	21247987	21248096	110	5	110255607	LOC110255607	Distal Intergenic	Other	hypo	OstVsCon_D21		10	21258378	21261489	3112	2	XR_002336147.1	13393	chr10_21247987; chr10_21248031; chr10_21248046; chr10_21248067; chr10_21248096
chr10_21452635_21452690	chr10	21452635	21452690	56	5	106505117	LOC106505117	Distal Intergenic	Other	hyper		ASVsDL_D14	10	21436629	21441725	5097	1	XR_002336249.1	16006	chr10_21452635; chr10_21452645; chr10_21452652; chr10_21452657; chr10_21452690
chr10_22560477_22560557	chr10	22560477	22560557	81	7	110255655	LOC110255655	Distal Intergenic	Other	hypo		ASVsDL_D21	10	22579584	22669392	89809	2	XR_002336261.1	108835	chr10_22560477; chr10_22560483; chr10_22560488; chr10_22560496; chr10_22560535; chr10_22560555; chr10_22560557
chr10_22667884_22667941	chr10	22667884	22667941	58	6	110255655	LOC110255655	Promoter (1-2kb)	Other	hyper		ASVsDL_D21	10	22579584	22669392	89809	2	XR_002336261.1	1451	chr10_22667884; chr10_22667886; chr10_22667892; chr10_22667911; chr10_22667919; chr10_22667941
chr10_22798739_22800223	chr10	22798739	22800223	1485	8	100523688	NR5A2	Intron (XM_021064002.1/100523688, intron 4 of 6)	Other	hyper		ASVsDL_D14	10	22741626	22865664	124039	1	XM_021064003.1	57113	chr10_22798739; chr10_22798777; chr10_22798796; chr10_22798813; chr10_22798820; chr10_22798841; chr10_22798846; chr10_22800223
chr10_22798739_22798841	chr10	22798739	22798841	103	6	100523688	NR5A2	Intron (XM_021064002.1/100523688, intron 4 of 6)	Other	hyper		ASVsDL_D21	10	22741626	22865664	124039	1	XM_021064003.1	57113	chr10_22798739; chr10_22798777; chr10_22798796; chr10_22798813; chr10_22798820; chr10_22798841
chr10_22833666_22833788	chr10	22833666	22833788	123	4	100523688	NR5A2	Intron (XM_021064002.1/100523688, intron 6 of 6)	Other	hyper		ASVsDL_D1; ASVsDL_D7	10	22741626	22865664	124039	1	XM_021064003.1	92040	chr10_22833666; chr10_22833702; chr10_22833757; chr10_22833788
chr10_23376510_23376568	chr10	23376510	23376568	59	4	110255658	GPR25	Distal Intergenic	Other	hypo		ASVsDL_D0	10	23369202	23370620	1419	1	XM_021064502.1	7308	chr10_23376510; chr10_23376527; chr10_23376549; chr10_23376568
chr10_23436001_23436094	chr10	23436001	23436094	94	6	110255593	LOC110255593	Exon (XM_021064268.1/110255593, exon 4 of 5)	CpG shelves	hyper		ASVsDL_D7	10	23433270	23436295	3026	1	XM_021064268.1	2731	chr10_23436001; chr10_23436008; chr10_23436015; chr10_23436044; chr10_23436061; chr10_23436094
chr10_23459822_23459882	chr10	23459822	23459882	61	6	110255593	LOC110255593	Exon (XM_021064269.1/100622057, exon 28 of 38)	CpG islands	hyper	OstVsCon_D21		10	23433270	23436295	3026	1	XM_021064268.1	26552	chr10_23459822; chr10_23459872; chr10_23459876; chr10_23459882
chr10_23660746_23660857	chr10	23660746	23660857	112	4	100623590	PKP1	Downstream (<=300bp)	CpG shelves	hyper		ASVsDL_D0	10	23689394	23735457	46064	1	XM_021064508.1	-28537	chr10_23660746; chr10_23660815; chr10_23660840; chr10_23660857
chr10_23701304_23701385	chr10	23701304	23701385	82	4	100623590	PKP1	Intron (XM_021064508.1/100623590, intron 3 of 14)	Other	hypo		ASVsDL_D0	10	23689394	23735457	46064	1	XM_021064508.1	11910	chr10_23701304; chr10_23701307; chr10_23701325; chr10_23701385
chr10_23722224_23722302	chr10	23722224	23722302	79	7	100623590	PKP1	Exon (XM_021064508.1/100623590, exon 7 of 15)	CpG islands	hypo	OstVsCon_D14		10	23689394	23735457	46064	1	XM_021064508.1	32830	chr10_23722224; chr10_23722233; chr10_23722248; chr10_23722250; chr10_23722280; chr10_23722284; chr10_23722302
chr10_23756066_23756153	chr10	23756066	23756153	88	9	100622450	TNNT2	Intron (NM_001257353.1/100622450, intron 2 of 15)	Other	hyper		ASVsDL_D7	10	23749528	23759696	10169	2	NM_001257353.1	3543	chr10_23756066; chr10_23756071; chr10_23756080; chr10_23756104; chr10_23756113; chr10_23756127; chr10_23756130; chr10_23756139; chr10_23756153
chr10_23845171_23845237	chr10	23845171	23845237	67	6	100622793	PHLDA3	Intron (XM_003357676.4/100622890, intron 4 of 5)	CpG shores	hypo	OstVsCon_D14		10	23824181	23827428	3248	2	XM_003357675.5	-17743	chr10_23845171; chr10_23845183; chr10_23845198; chr10_23845237
chr10_23845171_23845269	chr10	23845171	23845269	99	7	100622793	PHLDA3	Intron (XM_003357676.4/100622890, intron 4 of 5)	CpG shores	hypo	OstVsCon_D21		10	23824181	23827428	3248	2	XM_003357675.5	-17743	chr10_23845171; chr10_23845183; chr10_23845198; chr10_23845216; chr10_23845235; chr10_23845237; chr10_23845269
chr10_23853875_23854038	chr10	23853875	23854038	164	5	100622890	CSRP1	Exon (XM_003357676.4/100622890, exon 2 of 6)	Other	hypo	OstVsCon_D7; OstVsCon_D21		10	23843130	23864020	20891	2	XM_003357676.4	9982	chr10_23853875; chr10_23853968; chr10_23853983; chr10_23853996; chr10_23854038
chr10_23868945_23869302	chr10	23868945	23869302	358	5	100622890	CSRP1	Distal Intergenic	Other	hyper		ASVsDL_D21	10	23843130	23864020	20891	2	XM_003357676.4	-4925	chr10_23868945; chr10_23869141; chr10_23869179; chr10_23869212; chr10_23869302
chr10_23872475_23873695	chr10	23872475	23873695	1221	6	100622890	CSRP1	Distal Intergenic	Other	hyper		ASVsDL_D1	10	23843130	23864020	20891	2	XM_003357676.4	-8455	chr10_23872475; chr10_23872510; chr10_23872548; chr10_23872566; chr10_23873674; chr10_23873695
chr10_23877443_23877515	chr10	23877443	23877515	73	7	100525121	NAV1	Distal Intergenic	Other	hypo		ASVsDL_D14	10	23885721	24104748	219028	1	XM_021064514.1	-8206	chr10_23877443; chr10_23877465; chr10_23877469; chr10_23877505; chr10_23877507; chr10_23877515
chr10_23919219_23919434	chr10	23919219	23919434	216	6	100525121	NAV1	Intron (XM_021064514.1/100525121, intron 1 of 31)	Other	hyper	OstVsCon_D7		10	23885734	24104748	219015	1	XM_021064513.1	33485	chr10_23919219; chr10_23919303; chr10_23919325; chr10_23919357; chr10_23919425; chr10_23919434
chr10_23972609_23972662	chr10	23972609	23972662	54	5	100525121	NAV1	Intron (XM_021064514.1/100525121, intron 4 of 31)	CpG shores	hypo		ASVsDL_D7	10	23885734	24104748	219015	1	XM_021064513.1	86875	chr10_23972609; chr10_23972615; chr10_23972626; chr10_23972639; chr10_23972662
chr10_23975960_23976197	chr10	23975960	23976197	238	7	100525121	NAV1	Intron (XM_021064514.1/100525121, intron 4 of 31)	CpG shores	hypo	OstVsCon_D21		10	23885734	24104748	219015	1	XM_021064513.1	90226	chr10_23975960; chr10_23975963; chr10_23975967; chr10_23976135; chr10_23976163; chr10_23976173; chr10_23976197
chr10_24121068_24121127	chr10	24121068	24121127	60	4	102161799	IPO9	Intron (XM_021064520.1/102161799, intron 3 of 23)	Other	hyper		ASVsDL_D14	10	24110187	24150245	40059	1	XR_002336276.1	10881	chr10_24121068; chr10_24121078; chr10_24121085; chr10_24121127
chr10_24124290_24124387	chr10	24124290	24124387	98	7	102161799	IPO9	Intron (XM_021064520.1/102161799, intron 5 of 23)	Other	hyper		ASVsDL_D1	10	24110187	24150245	40059	1	XR_002336276.1	14103	chr10_24124290; chr10_24124319; chr10_24124321; chr10_24124327; chr10_24124343; chr10_24124380; chr10_24124387
chr10_24135625_24135712	chr10	24135625	24135712	88	7	110255659	LOC110255659	Intron (XM_021064520.1/102161799, intron 14 of 23)	Other	hyper	OstVsCon_D7		10	24153744	24157199	3456	2	XR_002336278.1	21487	chr10_24135625; chr10_24135651; chr10_24135658; chr10_24135683; chr10_24135689; chr10_24135703; chr10_24135712
chr10_24172654_24172814	chr10	24172654	24172814	161	6	110255662	LOC110255662	Promoter (1-2kb)	Other	hypo	OstVsCon_D7		10	24170815	24179466	8652	1	XR_002336279.1	1839	chr10_24172654; chr10_24172752; chr10_24172763; chr10_24172766; chr10_24172805; chr10_24172814
chr10_24172752_24172814	chr10	24172752	24172814	63	5	110255662	LOC110255662	Promoter (1-2kb)	Other	hypo	OstVsCon_D21		10	24170815	24179466	8652	1	XR_002336279.1	1937	chr10_24172752; chr10_24172763; chr10_24172766; chr10_24172805; chr10_24172814
chr10_24180736_24180909	chr10	24180736	24180909	174	7	110255662	LOC110255662	Intron (XM_021064524.1/110255660, intron 1 of 2)	Other	hypo	OstVsCon_D21		10	24170815	24179466	8652	1	XR_002336279.1	9921	chr10_24180736; chr10_24180762; chr10_24180798; chr10_24180837; chr10_24180840; chr10_24180893; chr10_24180909
chr10_24296320_24296409	chr10	24296320	24296409	90	8	100624431	GPR37L1	Distal Intergenic	Other	hyper		ASVsDL_D14	10	24306731	24315093	8363	1	XM_021064532.1	-10322	chr10_24296320; chr10_24296340; chr10_24296345; chr10_24296368; chr10_24296390; chr10_24296394; chr10_24296396; chr10_24296409
chr10_24298303_24299009	chr10	24298303	24299009	707	7	100624431	GPR37L1	Distal Intergenic	Other	hypo	OstVsCon_D21		10	24306731	24315093	8363	1	XM_021064532.1	-7722	chr10_24298303; chr10_24298308; chr10_24298328; chr10_24298349; chr10_24298999; chr10_24299002; chr10_24299009
chr10_24302908_24303014	chr10	24302908	24303014	107	5	100624431	GPR37L1	Distal Intergenic	Other	hypo		ASVsDL_D14	10	24306731	24315093	8363	1	XM_021064532.1	-3717	chr10_24302908; chr10_24302943; chr10_24302992; chr10_24303000; chr10_24303014
chr10_24549099_24549150	chr10	24549099	24549150	52	5	100525832	PPP1R12B	Intron (XM_021064550.1/100525832, intron 13 of 13)	Other	hyper		ASVsDL_D14; ASVsDL_D21	10	24545220	24637361	92142	1	XM_021064563.1	3879	chr10_24549099; chr10_24549111; chr10_24549116; chr10_24549119; chr10_24549150
chr10_24586139_24586267	chr10	24586139	24586267	129	6	100525832	PPP1R12B	Intron (XM_021064548.1/100525832, intron 18 of 24)	Other	hypo		ASVsDL_D7	10	24602722	24637361	34640	1	XM_003482797.4	-16455	chr10_24586139; chr10_24586159; chr10_24586167; chr10_24586178; chr10_24586250; chr10_24586267
chr10_24599629_24599686	chr10	24599629	24599686	58	6	100525832	PPP1R12B	Intron (XM_021064548.1/100525832, intron 18 of 24)	CpG shelves	hyper	OstVsCon_D14		10	24602722	24637361	34640	1	XM_003482797.4	-3036	chr10_24599629; chr10_24599635; chr10_24599653; chr10_24599686
chr10_24705253_24705342	chr10	24705253	24705342	90	4	100511582	SYT2	Intron (XR_002336281.1/100511582, intron 1 of 7)	Other	hypo		ASVsDL_D14	10	24638645	24727189	88545	2	XR_002336281.1	21847	chr10_24705253; chr10_24705306; chr10_24705314; chr10_24705342
chr10_24836933_24837004	chr10	24836933	24837004	72	6	102163530	LOC102163530	Promoter (<=1kb)	CpG shores	hyper		ASVsDL_D0	10	24837776	24843533	5758	1	XM_021064270.1	-772	chr10_24836933; chr10_24836964; chr10_24836971; chr10_24836978; chr10_24836980; chr10_24837004
chr10_24910382_24910445	chr10	24910382	24910445	64	5	404695	ADIPOR1	Exon (XM_005668010.3/404695, exon 6 of 8)	Other	hyper		ASVsDL_D0	10	24908152	24915601	7450	2	NM_001007193.1	5156	chr10_24910382; chr10_24910402; chr10_24910410; chr10_24910425; chr10_24910445
chr10_25112258_25112314	chr10	25112258	25112314	57	5	100525248	LOC100525248	Distal Intergenic	Other	hyper	OstVsCon_D21		10	25034746	25078959	44214	1	XR_002336286.1	77512	chr10_25112258; chr10_25112289; chr10_25112296; chr10_25112305; chr10_25112314
chr10_25561549_25561613	chr10	25561549	25561613	65	7	100626260	CDC14B	Intron (XM_021064576.1/100626260, intron 10 of 13)	Other	hyper		ASVsDL_D1; ASVsDL_D7	10	25519916	25590022	70107	1	XM_021064585.1	41633	chr10_25561549; chr10_25561580; chr10_25561582; chr10_25561587; chr10_25561594; chr10_25561596; chr10_25561613
chr10_25595398_25595502	chr10	25595398	25595502	105	5	100512302	HABP4	Distal Intergenic	Other	hyper		ASVsDL_D21	10	25599413	25636000	36588	2	NM_001244681.1	40498	chr10_25595398; chr10_25595400; chr10_25595420; chr10_25595433; chr10_25595502
chr10_25969999_25970147	chr10	25969999	25970147	149	7	100513224	HSD17B3	Distal Intergenic	Other	hyper		ASVsDL_D7	10	25822913	25866871	43959	1	NM_001244790.1	147086	chr10_25969999; chr10_25970026; chr10_25970034; chr10_25970039; chr10_25970051; chr10_25970120; chr10_25970147
chr10_26073519_26075968	chr10	26073519	26075968	2450	5	100515232	ERCC6L2	Distal Intergenic	CpG shelves	hypo		ASVsDL_D21	10	26112024	26241148	129125	2	XM_021064596.1	165180	chr10_26073519; chr10_26073558; chr10_26073564; chr10_26075936; chr10_26075968
chr10_27041914_27042123	chr10	27041914	27042123	210	11	110255664	LOC110255664	Intron (XM_021064601.1/102158362, intron 11 of 13)	Other	hypo		ASVsDL_D1	10	27076361	27078849	2489	1	XR_002336300.1	-34238	chr10_27041914; chr10_27041925; chr10_27041934; chr10_27041941; chr10_27041995; chr10_27042035; chr10_27042041; chr10_27042052; chr10_27042057; chr10_27042120; chr10_27042123
chr10_27042035_27042123	chr10	27042035	27042123	89	6	110255664	LOC110255664	Intron (XM_021064601.1/102158362, intron 11 of 13)	Other	hypo		ASVsDL_D14	10	27076361	27078849	2489	1	XR_002336300.1	-34238	chr10_27042035; chr10_27042041; chr10_27042052; chr10_27042057; chr10_27042120; chr10_27042123
chr10_27108609_27108683	chr10	27108609	27108683	75	5	100498785	MIR23B	Intron (XR_002336293.1/100513615, intron 14 of 18)	CpG islands	hyper		ASVsDL_D21	10	27080197	27080276	80	2	NR_038539.1	-28333	chr10_27108609; chr10_27108628; chr10_27108631; chr10_27108666; chr10_27108683
chr10_27198351_27198439	chr10	27198351	27198439	89	4	102158497	LOC102158497	Intron (XR_002336293.1/100513615, intron 11 of 18)	Other	hypo		ASVsDL_D14	10	27215721	27222863	7143	1	XR_299114.3	-17282	chr10_27198351; chr10_27198410; chr10_27198432; chr10_27198439
chr10_27285154_27285218	chr10	27285154	27285218	65	4	102158497	LOC102158497	Intron (XR_002336293.1/100513615, intron 5 of 18)	Other	hypo		ASVsDL_D14	10	27215721	27222863	7143	1	XR_299114.3	69433	chr10_27285154; chr10_27285160; chr10_27285170; chr10_27285218
chr10_27553447_27553518	chr10	27553447	27553518	72	6	397038	FBP1	Distal Intergenic	CpG islands	hypo	OstVsCon_D1		10	27588609	27622225	33617	1	NM_213979.1	-35091	chr10_27553447; chr10_27553458; chr10_27553474; chr10_27553480; chr10_27553518
chr10_27706525_27706591	chr10	27706525	27706591	67	5	100515919	CTSL	Distal Intergenic	Other	hypo		ASVsDL_D0; ASVsDL_D14	10	27668523	27674705	6183	2	XM_003130633.6	-31820	chr10_27706525; chr10_27706539; chr10_27706570; chr10_27706582; chr10_27706591
chr10_27772515_27772585	chr10	27772515	27772585	71	6	102159250	LOC102159250	Intron (XM_021064624.1/100516103, intron 16 of 24)	CpG islands	hypo		ASVsDL_D21	10	27846282	27848624	2343	1	XR_299116.3	-73697	chr10_27772515; chr10_27772523; chr10_27772529; chr10_27772538; chr10_27772552; chr10_27772585
chr10_27784828_27784928	chr10	27784828	27784928	101	5	102159250	LOC102159250	Intron (XM_021064624.1/100516103, intron 10 of 24)	Other	hyper		ASVsDL_D7	10	27846282	27848624	2343	1	XR_299116.3	-61354	chr10_27784828; chr10_27784851; chr10_27784884; chr10_27784896; chr10_27784928
chr10_28090377_28094917	chr10	28090377	28094917	4541	5	110255609	LOC110255609	Distal Intergenic	Other	hypo	OstVsCon_D14		10	28005283	28035086	29804	2	XR_002336150.1	-55291	chr10_28090377; chr10_28090406; chr10_28094859; chr10_28094892; chr10_28094917
chr10_28818794_28818872	chr10	28818794	28818872	79	6	106507908	LOC106507908	Distal Intergenic	Other	hypo		ASVsDL_D1	10	28866114	28872548	6435	1	XR_001304273.2	-47242	chr10_28818794; chr10_28818822; chr10_28818828; chr10_28818849; chr10_28818855; chr10_28818872
chr10_28831349_28831419	chr10	28831349	28831419	71	4	106507908	LOC106507908	Distal Intergenic	CpG islands	hyper		ASVsDL_D1	10	28866114	28872548	6435	1	XR_001304273.2	-34695	chr10_28831349; chr10_28831368; chr10_28831371; chr10_28831419
chr10_29020579_29020664	chr10	29020579	29020664	86	6	100516638	TUT7	Intron (XM_013989710.2/100516638, intron 10 of 26)	Other	hyper		ASVsDL_D1	10	28996853	29060970	64118	1	XM_021064631.1	23726	chr10_29020579; chr10_29020585; chr10_29020625; chr10_29020642; chr10_29020649; chr10_29020664
chr10_29210488_29210608	chr10	29210488	29210608	121	6	100517183	GOLM1	Intron (XM_021064635.1/100517183, intron 9 of 9)	CpG shelves	hyper	OstVsCon_D14		10	29118287	29219024	100738	1	XM_021064634.1	92201	chr10_29210488; chr10_29210516; chr10_29210534; chr10_29210541; chr10_29210591; chr10_29210608
chr10_29450039_29450103	chr10	29450039	29450103	65	5	110255596	LOC110255596	Intron (XM_021064641.1/100518857, intron 1 of 25)	CpG islands	hyper		ASVsDL_D14	10	29432028	29440341	8314	2	XM_021064272.1	-9698	chr10_29450039; chr10_29450064; chr10_29450080; chr10_29450095; chr10_29450103
chr10_29994550_29994649	chr10	29994550	29994649	100	5	110255666	LOC110255666	Distal Intergenic	Other	hyper		ASVsDL_D21	10	30097398	30100735	3338	2	XR_002336305.1	106086	chr10_29994550; chr10_29994598; chr10_29994603; chr10_29994605; chr10_29994649
chr10_30445097_30445158	chr10	30445097	30445158	62	4	102167084	LOC102167084	Intron (XR_002336152.1/102167084, intron 2 of 2)	Other	hyper		ASVsDL_D21	10	30444033	30450757	6725	2	XR_002336152.1	5599	chr10_30445097; chr10_30445102; chr10_30445104; chr10_30445158
chr10_30703553_30703651	chr10	30703553	30703651	99	7	100621750	SLC28A3	Intron (XM_021064009.1/100621750, intron 4 of 18)	Other	hyper		ASVsDL_D7	10	30669904	30729314	59411	1	NM_001244637.1	33649	chr10_30703553; chr10_30703589; chr10_30703618; chr10_30703624; chr10_30703643; chr10_30703649; chr10_30703651
chr10_31290663_31290750	chr10	31290663	31290750	88	6	110255669	LOC110255669	Intron (XM_021064658.1/100622592, intron 2 of 11)	Other	hypo		ASVsDL_D0	10	31274312	31276546	2235	2	XR_002336308.1	-14117	chr10_31290663; chr10_31290680; chr10_31290682; chr10_31290689; chr10_31290727; chr10_31290750
chr10_32177805_32177868	chr10	32177805	32177868	64	10	100521815	DCTN3	Exon (XM_003130671.4/100524334, exon 4 of 12)	CpG islands	hypo	OstVsCon_D1		10	32180557	32187239	6683	1	XM_003130656.3	-2689	chr10_32177805; chr10_32177807; chr10_32177814; chr10_32177817; chr10_32177831; chr10_32177833; chr10_32177839; chr10_32177846; chr10_32177860; chr10_32177868
chr10_32212607_32212669	chr10	32212607	32212669	63	5	100524518	CNTFR	Promoter (<=1kb)	CpG islands	hypo		ASVsDL_D21	10	32211809	32251412	39604	1	XM_021064676.1	798	chr10_32212607; chr10_32212624; chr10_32212643; chr10_32212664; chr10_32212669
chr10_32492543_32492632	chr10	32492543	32492632	90	9	100522820	KIF24	Intron (XM_013980172.2/100522820, intron 2 of 13)	Other	hyper		ASVsDL_D7	10	32467037	32552763	85727	1	XM_003130663.6	25506	chr10_32492543; chr10_32492556; chr10_32492559; chr10_32492565; chr10_32492590; chr10_32492592; chr10_32492597; chr10_32492603; chr10_32492632
chr10_33285447_33285508	chr10	33285447	33285508	62	5	102167554	LOC102167554	Intron (XR_002336318.1/102167554, intron 1 of 1)	Other	hyper		ASVsDL_D21	10	33279047	33313561	34515	1	XR_002336318.1	6400	chr10_33285447; chr10_33285468; chr10_33285474; chr10_33285494; chr10_33285508
chr10_33522963_33523049	chr10	33522963	33523049	87	10	387596	APTX	Distal Intergenic	Other	hyper		ASVsDL_D14	10	33470089	33495584	25496	1	NM_213734.1	52874	chr10_33522963; chr10_33522969; chr10_33522986; chr10_33522988; chr10_33522995; chr10_33523002; chr10_33523027; chr10_33523041; chr10_33523049
chr10_33656818_33656904	chr10	33656818	33656904	87	5	100512303	TMEM215	Distal Intergenic	Other	hyper		ASVsDL_D1	10	33663263	33670509	7247	2	XM_003130683.4	13605	chr10_33656818; chr10_33656840; chr10_33656859; chr10_33656866; chr10_33656904
chr10_35059655_35059725	chr10	35059655	35059725	71	6	110255678	LOC110255678	Intron (XR_002336321.1/110255677, intron 7 of 13)	Other	hyper	OstVsCon_D14		10	35152056	35164281	12226	1	XR_002336322.1	-92331	chr10_35059655; chr10_35059661; chr10_35059686; chr10_35059693; chr10_35059700; chr10_35059725
chr10_35230382_35230446	chr10	35230382	35230446	65	5	110255678	LOC110255678	Intron (XR_002336321.1/110255677, intron 9 of 13)	Other	hypo		ASVsDL_D0	10	35152056	35164281	12226	1	XR_002336322.1	78326	chr10_35230382; chr10_35230413; chr10_35230420; chr10_35230427; chr10_35230446
chr10_38298553_38298647	chr10	38298553	38298647	95	5	110255612	LOC110255612	Distal Intergenic	Other	hypo		ASVsDL_D7	10	38174183	38208446	34264	2	XR_002336156.1	-90107	chr10_38298553; chr10_38298592; chr10_38298598; chr10_38298614; chr10_38298647
chr10_39942280_39942352	chr10	39942280	39942352	73	7	100621751	LOC100621751	Intron (XM_013980205.2/100517599, intron 3 of 13)	Other	hyper		ASVsDL_D21	10	39921976	39933344	11369	2	XM_021064279.1	-8936	chr10_39942280; chr10_39942306; chr10_39942311; chr10_39942313; chr10_39942319; chr10_39942344; chr10_39942352
chr10_40141816_40143863	chr10	40141816	40143863	2048	5	449001	BAMBI	Distal Intergenic	Other	hyper		ASVsDL_D1	10	40053368	40058590	5223	1	NM_001201485.1	88448	chr10_40141816; chr10_40141845; chr10_40141872; chr10_40143830; chr10_40143863
chr10_40248794_40248861	chr10	40248794	40248861	68	5	110255682	LOC110255682	Distal Intergenic	Other	hyper		ASVsDL_D1	10	40324817	40366255	41439	1	XR_002336328.1	-75956	chr10_40248794; chr10_40248822; chr10_40248828; chr10_40248830; chr10_40248861
chr10_40656341_40656416	chr10	40656341	40656416	76	4	100622217	MAP3K8	Distal Intergenic	Other	hypo	OstVsCon_D7		10	40714004	40742057	28054	2	XM_013980209.2	85641	chr10_40656341; chr10_40656397; chr10_40656410; chr10_40656416
chr10_40656341_40656525	chr10	40656341	40656525	185	8	100622217	MAP3K8	Distal Intergenic	Other	hypo	OstVsCon_D14; OstVsCon_D21		10	40714004	40742057	28054	2	XM_013980209.2	85532	chr10_40656341; chr10_40656397; chr10_40656410; chr10_40656416; chr10_40656494; chr10_40656499; chr10_40656514; chr10_40656525
chr10_40782241_40782292	chr10	40782241	40782292	52	5	100517235	MTPAP	Exon (XR_001299270.2/100517235, exon 6 of 10)	Other	hyper		ASVsDL_D1	10	40764417	40789023	24607	1	NM_001317082.1	17824	chr10_40782241; chr10_40782256; chr10_40782274; chr10_40782290; chr10_40782292
chr10_40817973_40818034	chr10	40817973	40818034	62	6	100517235	MTPAP	Intron (XR_002336108.1/100517235, intron 10 of 10)	Other	hypo	OstVsCon_D1		10	40764417	40789023	24607	1	NM_001317082.1	53556	chr10_40817973; chr10_40817993; chr10_40817996; chr10_40818002; chr10_40818029; chr10_40818034
chr10_40883085_40883167	chr10	40883085	40883167	83	4	106505145	LOC106505145	Promoter (1-2kb)	Other	hyper		ASVsDL_D14	10	40881253	40884747	3495	2	XR_001299271.2	1580	chr10_40883085; chr10_40883113; chr10_40883153; chr10_40883167
chr10_40893753_40893824	chr10	40893753	40893824	72	5	106505145	LOC106505145	Distal Intergenic	Other	hyper		ASVsDL_D0; ASVsDL_D1; ASVsDL_D7	10	40881253	40884747	3495	2	XR_001299271.2	-9006	chr10_40893753; chr10_40893760; chr10_40893777; chr10_40893818; chr10_40893824
chr10_41030655_41030757	chr10	41030655	41030757	103	7	100518508	JCAD	Distal Intergenic	Other	hyper		ASVsDL_D7	10	40952706	40996336	43631	1	XM_005668090.3	77949	chr10_41030655; chr10_41030685; chr10_41030701; chr10_41030714; chr10_41030718; chr10_41030744; chr10_41030757
chr10_41030701_41030757	chr10	41030701	41030757	57	5	100518508	JCAD	Distal Intergenic	Other	hypo	OstVsCon_D7		10	40952706	40996336	43631	1	XM_005668090.3	77995	chr10_41030701; chr10_41030714; chr10_41030718; chr10_41030744; chr10_41030757
chr10_41198191_41198278	chr10	41198191	41198278	88	7	100518681	SVIL	Intron (XM_021064788.1/100518681, intron 1 of 35)	Other	hyper		ASVsDL_D7	10	41183029	41462750	279722	1	XM_021064760.1	15162	chr10_41198191; chr10_41198220; chr10_41198245; chr10_41198247; chr10_41198252; chr10_41198275; chr10_41198278
chr10_41389941_41390044	chr10	41389941	41390044	104	6	100518681	SVIL	Intron (XM_021064788.1/100518681, intron 14 of 35)	Other	hypo		ASVsDL_D0; ASVsDL_D1; ASVsDL_D14; ASVsDL_D21	10	41339779	41462683	122905	1	XM_021064783.1	50162	chr10_41389941; chr10_41389944; chr10_41389950; chr10_41389999; chr10_41390027; chr10_41390044
chr10_41576760_41576815	chr10	41576760	41576815	56	7	110255685	LOC110255685	Exon (XM_013989722.2/100519167, exon 4 of 5)	Other	hypo		ASVsDL_D14	10	41564376	41570809	6434	2	XR_002336337.1	-5951	chr10_41576760; chr10_41576767; chr10_41576773; chr10_41576794; chr10_41576807; chr10_41576811; chr10_41576815
chr10_41593662_41593754	chr10	41593662	41593754	93	6	110255685	LOC110255685	Intron (XM_013989722.2/100519167, intron 2 of 4)	Other	hypo		ASVsDL_D7; ASVsDL_D21	10	41564376	41570809	6434	2	XR_002336337.1	-22853	chr10_41593662; chr10_41593668; chr10_41593697; chr10_41593735; chr10_41593744; chr10_41593754
chr10_41860191_41860242	chr10	41860191	41860242	52	6	100519167	ZNF438	Intron (XM_021064197.1/100519167, intron 3 of 18)	Other	hypo		ASVsDL_D1	10	41645992	41774183	128192	2	XR_002336133.1	-86008	chr10_41860191; chr10_41860194; chr10_41860201; chr10_41860218; chr10_41860220; chr10_41860242
chr10_42518984_42523200	chr10	42518984	42523200	4217	6	100520047	ARHGAP12	Intron (XM_005668094.3/100520047, intron 3 of 18)	Other	hyper		ASVsDL_D7	10	42458115	42577346	119232	2	XM_005668094.3	54146	chr10_42518984; chr10_42518996; chr10_42523152; chr10_42523193; chr10_42523200
chr10_42558607_42558743	chr10	42558607	42558743	137	8	100520047	ARHGAP12	Intron (XM_005668094.3/100520047, intron 1 of 18)	Other	hyper		ASVsDL_D1	10	42458115	42577346	119232	2	XM_005668094.3	18603	chr10_42558607; chr10_42558615; chr10_42558626; chr10_42558652; chr10_42558693; chr10_42558702; chr10_42558729; chr10_42558743
chr10_42717071_42717140	chr10	42717071	42717140	70	6	595132	KIF5B	Distal Intergenic	Other	hyper		ASVsDL_D21	10	42637115	42693551	56437	2	XR_002336340.1	-23520	chr10_42717071; chr10_42717083; chr10_42717107; chr10_42717115; chr10_42717134; chr10_42717140
chr10_42950392_42950447	chr10	42950392	42950447	56	7	106505154	LOC106505154	Intron (XR_001299281.2/106505154, intron 1 of 2)	Other	hyper		ASVsDL_D21	10	42946990	42956296	9307	1	XR_001299281.2	3402	chr10_42950392; chr10_42950394; chr10_42950399; chr10_42950408; chr10_42950425; chr10_42950432; chr10_42950447
chr10_43981672_43981755	chr10	43981672	43981755	84	4	100523271	STAM	Intron (XM_021064813.1/100523271, intron 2 of 15)	Other	hypo		ASVsDL_D1; ASVsDL_D7; ASVsDL_D21	10	43946990	44016064	69075	1	XM_021064813.1	34682	chr10_43981672; chr10_43981678; chr10_43981740; chr10_43981755
chr10_44532837_44532894	chr10	44532837	44532894	58	4	100524101	CACNB2	Intron (XM_021064820.1/100524101, intron 3 of 14)	Other	hypo		ASVsDL_D7	10	44559415	44887410	327996	1	XM_021064823.1	-26521	chr10_44532837; chr10_44532869; chr10_44532877; chr10_44532894
chr10_44774703_44774783	chr10	44774703	44774783	81	4	100524101	CACNB2	Intron (XM_021064820.1/100524101, intron 4 of 14)	Other	hyper		ASVsDL_D0	10	44727134	44887410	160277	1	XM_021064824.1	47569	chr10_44774703; chr10_44774722; chr10_44774749; chr10_44774783
chr10_44774703_44774836	chr10	44774703	44774836	134	6	100524101	CACNB2	Intron (XM_021064820.1/100524101, intron 4 of 14)	Other	hyper		ASVsDL_D1	10	44727134	44887410	160277	1	XM_021064824.1	47569	chr10_44774703; chr10_44774722; chr10_44774749; chr10_44774783; chr10_44774830; chr10_44774836
chr10_44774749_44774836	chr10	44774749	44774836	88	4	100524101	CACNB2	Intron (XM_021064820.1/100524101, intron 4 of 14)	Other	hyper		ASVsDL_D7	10	44727134	44887410	160277	1	XM_021064824.1	47615	chr10_44774749; chr10_44774783; chr10_44774830; chr10_44774836
chr10_44862426_44862481	chr10	44862426	44862481	56	4	100524391	LOC100524391	Intron (XM_021064820.1/100524101, intron 11 of 14)	Other	hyper		ASVsDL_D1	10	44891250	44958023	66774	2	XM_003130731.4	95542	chr10_44862426; chr10_44862455; chr10_44862463; chr10_44862481
chr10_44906573_44906665	chr10	44906573	44906665	93	6	100524391	LOC100524391	Intron (XR_002336345.1/100524391, intron 8 of 13)	Other	hyper		ASVsDL_D14	10	44891250	44958023	66774	2	XM_003130731.4	51358	chr10_44906573; chr10_44906591; chr10_44906629; chr10_44906638; chr10_44906655; chr10_44906665
chr10_44976418_44976500	chr10	44976418	44976500	83	6	102158400	LOC102158400	Distal Intergenic	CpG shores	hyper		ASVsDL_D0	10	44989627	45016987	27361	1	XM_021064288.1	-13127	chr10_44976418; chr10_44976434; chr10_44976457; chr10_44976482; chr10_44976487; chr10_44976500
chr10_44990197_44990445	chr10	44990197	44990445	249	8	102158400	LOC102158400	Promoter (<=1kb)	CpG islands	hyper		ASVsDL_D7	10	44989627	45016987	27361	1	XM_021064288.1	570	chr10_44990197; chr10_44990212; chr10_44990223; chr10_44990229; chr10_44990253; chr10_44990255; chr10_44990341; chr10_44990445
chr10_45088808_45088908	chr10	45088808	45088908	101	5	100524759	RSU1	Intron (XM_021064829.1/100524759, intron 2 of 8)	Other	hyper		ASVsDL_D0	10	45079071	45289423	210353	1	XM_021064828.1	9737	chr10_45088808; chr10_45088845; chr10_45088879; chr10_45088884; chr10_45088908
chr10_45088808_45089921	chr10	45088808	45089921	1114	6	100524759	RSU1	Intron (XM_021064829.1/100524759, intron 2 of 8)	Other	hyper		ASVsDL_D14	10	45079071	45289423	210353	1	XM_021064828.1	9737	chr10_45088808; chr10_45088845; chr10_45088879; chr10_45088884; chr10_45088908; chr10_45089921
chr10_46138742_46138813	chr10	46138742	46138813	72	6	100512676	ITGA8	Intron (XM_021064834.1/100512676, intron 2 of 29)	Other	hypo	OstVsCon_D1		10	46132887	46303659	170773	1	XM_021064834.1	5855	chr10_46138742; chr10_46138748; chr10_46138775; chr10_46138780; chr10_46138806; chr10_46138813
chr10_46600093_46600144	chr10	46600093	46600144	52	5	100627249	NMT2	3' UTR	CpG shores	hypo	OstVsCon_D7; OstVsCon_D14		10	46647167	46722519	75353	1	XM_021064837.1	-47023	chr10_46600093; chr10_46600101; chr10_46600105; chr10_46600110; chr10_46600144
chr10_46620086_46622424	chr10	46620086	46622424	2339	6	100627249	NMT2	Distal Intergenic	Other	hyper	OstVsCon_D14		10	46647167	46722519	75353	1	XM_021064837.1	-24743	chr10_46620086; chr10_46620119; chr10_46620124; chr10_46620164; chr10_46620172; chr10_46622424
chr10_46620086_46620172	chr10	46620086	46620172	87	5	100627249	NMT2	Distal Intergenic	Other	hypo		ASVsDL_D1	10	46647167	46722519	75353	1	XM_021064837.1	-26995	chr10_46620086; chr10_46620119; chr10_46620124; chr10_46620164; chr10_46620172
chr10_47234943_47236010	chr10	47234943	47236010	1068	4	102160196	FAM107B	Distal Intergenic	Other	hyper		ASVsDL_D7	10	47209134	47223386	14253	1	XM_021064843.1	25809	chr10_47234943; chr10_47234997; chr10_47236006; chr10_47236010
chr10_48013226_48013289	chr10	48013226	48013289	64	4	100513617	PRPF18	Intron (XM_021064221.1/100737056, intron 16 of 23)	Other	hyper		ASVsDL_D14	10	48065892	48122180	56289	2	NM_001244859.1	108891	chr10_48013226; chr10_48013259; chr10_48013279; chr10_48013289
chr10_48183013_48183063	chr10	48183013	48183063	51	5	110255691	BEND7	Intron (XM_021064847.1/110255691, intron 3 of 8)	CpG shelves	hyper		ASVsDL_D7	10	48178550	48264083	85534	1	XM_021064856.1	4463	chr10_48183013; chr10_48183017; chr10_48183037; chr10_48183043; chr10_48183063
chr10_48196771_48199869	chr10	48196771	48199869	3099	5	110255691	BEND7	Intron (XM_021064847.1/110255691, intron 3 of 8)	Other	hypo		ASVsDL_D1	10	48178550	48264083	85534	1	XM_021064856.1	18221	chr10_48196771; chr10_48199777; chr10_48199842; chr10_48199847; chr10_48199869
chr10_48482597_48482655	chr10	48482597	48482655	59	6	100626016	UCMA	3' UTR	Other	hypo		ASVsDL_D7	10	48460713	48471213	10501	1	XM_021064864.1	21884	chr10_48482597; chr10_48482603; chr10_48482620; chr10_48482623; chr10_48482655
chr10_48724426_48724482	chr10	48724426	48724482	57	5	110255693	LOC110255693	Intron (XM_021064870.1/100516390, intron 22 of 33)	Other	hypo	OstVsCon_D1; OstVsCon_D21		10	48744290	48747464	3175	2	XM_021064878.1	22982	chr10_48724426; chr10_48724435; chr10_48724455; chr10_48724457; chr10_48724482
chr10_48860815_48862801	chr10	48860815	48862801	1987	6	100514867	MASTL	Intron (XM_021064880.1/100514867, intron 4 of 12)	Other	hypo		ASVsDL_D21	10	48855899	48877504	21606	1	XM_003130755.4	4916	chr10_48860815; chr10_48860848; chr10_48862760; chr10_48862769; chr10_48862776; chr10_48862801
chr10_49148533_49153953	chr10	49148533	49153953	5421	7	100514361	PDSS1	Exon (XM_003130751.6/100514179, exon 10 of 14)	Other	hypo		ASVsDL_D0	10	49069258	49120393	51136	2	XM_005668142.3	-28140	chr10_49148533; chr10_49148554; chr10_49148581; chr10_49149196; chr10_49149212; chr10_49153926; chr10_49153953
chr10_50202226_50202283	chr10	50202226	50202283	58	8	100622098	GPR158	Promoter (<=1kb)	CpG islands	hyper		ASVsDL_D1; ASVsDL_D14	10	49862318	50202453	340136	2	XM_021064907.1	170	chr10_50202226; chr10_50202229; chr10_50202264; chr10_50202267; chr10_50202270; chr10_50202274; chr10_50202277; chr10_50202283
chr10_52125992_52127782	chr10	52125992	52127782	1791	4	106505172	LOC106505172	Distal Intergenic	Other	hypo		ASVsDL_D7	10	52095643	52103112	7470	2	XR_001299325.2	-22880	chr10_52125992; chr10_52126006; chr10_52127759; chr10_52127782
chr10_52591755_52591816	chr10	52591755	52591816	62	7	100520800	BMI1	Promoter (<=1kb)	CpG shelves	hyper		ASVsDL_D14	10	52586089	52591863	5775	2	XM_021064000.1	47	chr10_52591755; chr10_52591776; chr10_52591798; chr10_52591800; chr10_52591802; chr10_52591809; chr10_52591816
chr10_53753587_53753645	chr10	53753587	53753645	59	6	100522395	NEBL	Intron (XM_003357763.4/100522395, intron 3 of 6)	Other	hypo	OstVsCon_D7		10	53788002	53957869	169868	1	XM_021064951.1	-34357	chr10_53753587; chr10_53753593; chr10_53753604; chr10_53753618; chr10_53753620; chr10_53753645
chr10_54196961_54197038	chr10	54196961	54197038	78	7	100522395	NEBL	Distal Intergenic	Other	hyper	OstVsCon_D21		10	53840182	53957869	117688	1	XM_013980273.2	356779	chr10_54196961; chr10_54196983; chr10_54196991; chr10_54197000; chr10_54197007; chr10_54197032; chr10_54197038
chr10_54315478_54315549	chr10	54315478	54315549	72	5	100522568	PLXDC2	Intron (XM_021064963.1/100522568, intron 13 of 14)	Other	hyper		ASVsDL_D0; ASVsDL_D7; ASVsDL_D14	10	54260300	54676609	416310	2	XM_021064963.1	361060	chr10_54315478; chr10_54315492; chr10_54315497; chr10_54315509; chr10_54315549
chr10_54613157_54613290	chr10	54613157	54613290	134	5	100522568	PLXDC2	Intron (XM_021064963.1/100522568, intron 2 of 14)	Other	hyper		ASVsDL_D14	10	54260300	54676609	416310	2	XM_021064963.1	63319	chr10_54613157; chr10_54613174; chr10_54613220; chr10_54613249; chr10_54613290
chr10_56157530_56157602	chr10	56157530	56157602	73	5	110255702	LOC110255702	Intron (XR_002336396.1/110255702, intron 2 of 2)	Other	hyper		ASVsDL_D7	10	56137709	56173772	36064	2	XR_002336396.1	16170	chr10_56157530; chr10_56157558; chr10_56157562; chr10_56157592; chr10_56157602
chr10_56244449_56244508	chr10	56244449	56244508	60	6	106505184	LOC106505184	Promoter (<=1kb)	Other	hyper		ASVsDL_D0	10	56179805	56244682	64878	2	XR_001299339.2	174	chr10_56244449; chr10_56244467; chr10_56244473; chr10_56244503; chr10_56244506; chr10_56244508
chr10_56344456_56344554	chr10	56344456	56344554	99	4	102161921	LOC102161921	Intron (XM_021064978.1/100286859, intron 5 of 15)	Other	hypo	OstVsCon_D21		10	56262075	56290224	28150	1	XR_305965.3	82381	chr10_56344456; chr10_56344533; chr10_56344548; chr10_56344554
chr10_56530041_56530183	chr10	56530041	56530183	143	6	100286859	NRP1	Distal Intergenic	Other	hypo		ASVsDL_D7	10	56280673	56430832	150160	2	XM_021064971.1	-99209	chr10_56530041; chr10_56530068; chr10_56530115; chr10_56530140; chr10_56530142; chr10_56530183
chr10_56982060_56982265	chr10	56982060	56982265	206	4	110255706	LOC110255706	Intron (XM_021064231.1/100512009, intron 24 of 25)	Other	hyper		ASVsDL_D0; ASVsDL_D14	10	56885610	56901700	16091	2	XR_002336407.1	-80360	chr10_56982060; chr10_56982095; chr10_56982164; chr10_56982265
chr10_57264163_57265884	chr10	57264163	57265884	1722	5	100512009	PARD3	Intron (XM_021064231.1/100512009, intron 5 of 25)	Other	hyper		ASVsDL_D0; ASVsDL_D14	10	56968100	57600515	632416	2	XM_021064231.1	334631	chr10_57264163; chr10_57264174; chr10_57264180; chr10_57264220; chr10_57265884
chr10_57264163_57264220	chr10	57264163	57264220	58	4	100512009	PARD3	Intron (XM_021064231.1/100512009, intron 5 of 25)	Other	hyper		ASVsDL_D21	10	56968100	57600515	632416	2	XM_021064231.1	336295	chr10_57264163; chr10_57264174; chr10_57264180; chr10_57264220
chr10_57300270_57300630	chr10	57300270	57300630	361	9	100512009	PARD3	Intron (XM_021064231.1/100512009, intron 4 of 25)	Other	hyper		ASVsDL_D1	10	56968100	57600515	632416	2	XM_021064231.1	299885	chr10_57300270; chr10_57300453; chr10_57300559; chr10_57300575; chr10_57300577; chr10_57300593; chr10_57300606; chr10_57300627; chr10_57300630
chr10_57300559_57300630	chr10	57300559	57300630	72	7	100512009	PARD3	Intron (XM_021064231.1/100512009, intron 4 of 25)	Other	hyper		ASVsDL_D14	10	56968100	57600515	632416	2	XM_021064231.1	299885	chr10_57300559; chr10_57300575; chr10_57300577; chr10_57300593; chr10_57300606; chr10_57300627; chr10_57300630
chr10_57438132_57440301	chr10	57438132	57440301	2170	8	100512009	PARD3	Intron (XM_021064231.1/100512009, intron 2 of 25)	Other	hyper		ASVsDL_D21	10	56968100	57600515	632416	2	XM_021064231.1	160214	chr10_57438132; chr10_57440268; chr10_57440273; chr10_57440275; chr10_57440279; chr10_57440281; chr10_57440301
chr10_57495131_57495403	chr10	57495131	57495403	273	10	100512009	PARD3	Intron (XM_021064231.1/100512009, intron 1 of 25)	CpG islands	hypo	OstVsCon_D21		10	56968100	57600515	632416	2	XM_021064231.1	105112	chr10_57495131; chr10_57495155; chr10_57495163; chr10_57495167; chr10_57495178; chr10_57495338; chr10_57495388; chr10_57495395; chr10_57495403
chr10_57593768_57596151	chr10	57593768	57596151	2384	5	100512009	PARD3	Intron (XM_021064231.1/100512009, intron 1 of 25)	CpG shelves	hypo	OstVsCon_D7		10	56968100	57600515	632416	2	XM_021064231.1	4364	chr10_57593768; chr10_57596104; chr10_57596135; chr10_57596139; chr10_57596151
chr10_57701079_57701152	chr10	57701079	57701152	74	7	106505191	LOC106505191	3' UTR	Other	hyper	OstVsCon_D21		10	57646922	57663743	16822	1	XR_001299355.2	54157	chr10_57701079; chr10_57701107; chr10_57701120; chr10_57701132; chr10_57701138; chr10_57701152
chr10_57701418_57701511	chr10	57701418	57701511	94	6	106505191	LOC106505191	Intron (XM_021064982.1/100512186, intron 21 of 21)	Other	hypo		ASVsDL_D14	10	57646922	57663743	16822	1	XR_001299355.2	54496	chr10_57701418; chr10_57701489; chr10_57701495; chr10_57701497; chr10_57701501; chr10_57701511
chr10_57825333_57825406	chr10	57825333	57825406	74	6	100512186	CUL2	Intron (XM_021064983.1/100512186, intron 1 of 20)	CpG shelves	hyper		ASVsDL_D0; ASVsDL_D14	10	57700667	57829388	128722	2	XM_021064983.1	3982	chr10_57825333; chr10_57825343; chr10_57825369; chr10_57825374; chr10_57825400; chr10_57825406
chr10_57985222_57985277	chr10	57985222	57985277	56	5	100525480	CCNY	Intron (XM_021064007.1/100525480, intron 1 of 9)	Other	hypo	OstVsCon_D1		10	58021216	58057964	36749	1	NM_001244388.1	-35939	chr10_57985222; chr10_57985225; chr10_57985254; chr10_57985264; chr10_57985277
chr10_58091159_58091332	chr10	58091159	58091332	174	5	110255708	FZD8	Intron (XR_002336409.1/110255709, intron 1 of 1)	CpG shelves	hyper		ASVsDL_D7	10	58093980	58096790	2811	2	XM_021064988.1	5458	chr10_58091159; chr10_58091192; chr10_58091227; chr10_58091311; chr10_58091332
chr10_58247303_58247486	chr10	58247303	58247486	184	4	110255708	FZD8	Distal Intergenic	Other	hyper		ASVsDL_D21	10	58093980	58096790	2811	2	XM_021064988.1	-150513	chr10_58247303; chr10_58247370; chr10_58247475; chr10_58247486
chr10_58262100_58262882	chr10	58262100	58262882	783	8	110255708	FZD8	Distal Intergenic	Other	hyper		ASVsDL_D21	10	58093980	58096790	2811	2	XM_021064988.1	-165310	chr10_58262100; chr10_58262157; chr10_58262824; chr10_58262826; chr10_58262837; chr10_58262849; chr10_58262876; chr10_58262882
chr10_58641657_58641712	chr10	58641657	58641712	56	5	102165569	LOC102165569	Distal Intergenic	Other	hyper		ASVsDL_D7	10	58816329	58884026	67698	1	XR_305983.2	-174617	chr10_58641657; chr10_58641663; chr10_58641665; chr10_58641696; chr10_58641712
chr10_58869420_58869478	chr10	58869420	58869478	59	4	102165569	LOC102165569	Intron (XR_305983.2/102165569, intron 3 of 4)	Other	hyper		ASVsDL_D7; ASVsDL_D21	10	58816329	58884026	67698	1	XR_305983.2	53091	chr10_58869420; chr10_58869446; chr10_58869453; chr10_58869478
chr10_59217137_59217307	chr10	59217137	59217307	171	6	106505194	LOC106505194	Intron (XM_021063985.1/100511150, intron 7 of 10)	Other	hyper		ASVsDL_D0	10	59143829	59188082	44254	2	XR_001299360.2	-29055	chr10_59217137; chr10_59217182; chr10_59217228; chr10_59217284; chr10_59217287; chr10_59217307
chr10_59217228_59217307	chr10	59217228	59217307	80	4	106505194	LOC106505194	Intron (XM_021063985.1/100511150, intron 7 of 10)	Other	hyper		ASVsDL_D7	10	59143829	59188082	44254	2	XR_001299360.2	-29146	chr10_59217228; chr10_59217284; chr10_59217287; chr10_59217307
chr10_59385023_59385261	chr10	59385023	59385261	239	7	110255711	LOC110255711	Intron (XM_021063985.1/100511150, intron 2 of 10)	Other	hypo		ASVsDL_D0; ASVsDL_D1; ASVsDL_D7; ASVsDL_D14	10	59425438	59428639	3202	2	XR_002336411.1	43378	chr10_59385023; chr10_59385075; chr10_59385094; chr10_59385208; chr10_59385218; chr10_59385255; chr10_59385261
chr10_59394901_59395034	chr10	59394901	59395034	134	5	110255711	LOC110255711	Intron (XM_021063985.1/100511150, intron 2 of 10)	Other	hyper		ASVsDL_D0	10	59425438	59428639	3202	2	XR_002336411.1	33605	chr10_59394901; chr10_59394960; chr10_59394986; chr10_59394997; chr10_59395034
chr10_59394960_59395034	chr10	59394960	59395034	75	4	110255711	LOC110255711	Intron (XM_021063985.1/100511150, intron 2 of 10)	Other	hyper		ASVsDL_D14	10	59425438	59428639	3202	2	XR_002336411.1	33605	chr10_59394960; chr10_59394986; chr10_59394997; chr10_59395034
chr10_59420433_59421433	chr10	59420433	59421433	1001	4	110255711	LOC110255711	Intron (XM_021063985.1/100511150, intron 2 of 10)	Other	hypo		ASVsDL_D14	10	59425438	59428639	3202	2	XR_002336411.1	7206	chr10_59420433; chr10_59421394; chr10_59421412; chr10_59421433
chr10_59466841_59471310	chr10	59466841	59471310	4470	5	100511150	CAMK1D	Promoter (<=1kb)	Other	hyper		ASVsDL_D21	10	59199541	59467440	267900	2	XM_021063983.1	0	chr10_59466841; chr10_59466861; chr10_59466898; chr10_59466909; chr10_59471310
chr10_59554020_59554109	chr10	59554020	59554109	90	5	100511150	CAMK1D	Intron (XM_021063982.1/100511150, intron 1 of 10)	Other	hyper		ASVsDL_D21	10	59199541	59540019	340479	2	XM_021063978.1	-14001	chr10_59554020; chr10_59554028; chr10_59554059; chr10_59554063; chr10_59554109
chr10_59647131_59647272	chr10	59647131	59647272	142	5	100511150	CAMK1D	Distal Intergenic	Other	hyper		ASVsDL_D1; ASVsDL_D7	10	59199541	59630191	430651	2	XM_021063979.1	-16940	chr10_59647131; chr10_59647134; chr10_59647157; chr10_59647243; chr10_59647272
chr10_59719288_59719479	chr10	59719288	59719479	192	5	110255617	LOC110255617	Exon (XM_005668196.3/100511344, exon 11 of 12)	Other	hyper		ASVsDL_D14	10	59675657	59703277	27621	2	XR_002336164.1	-16011	chr10_59719288; chr10_59719326; chr10_59719448; chr10_59719465; chr10_59719479
chr10_59735111_59735205	chr10	59735111	59735205	95	6	100511529	NUDT5	Intron (XM_005668196.3/100511344, intron 5 of 11)	CpG shores	hypo	OstVsCon_D1		10	59765444	59787773	22330	1	XM_003482836.4	-30239	chr10_59735111; chr10_59735134; chr10_59735140; chr10_59735159; chr10_59735172; chr10_59735205
chr10_59737637_59737724	chr10	59737637	59737724	88	10	100511529	NUDT5	Intron (XM_005668196.3/100511344, intron 5 of 11)	Other	hyper		ASVsDL_D1	10	59765444	59787773	22330	1	XM_003482836.4	-27720	chr10_59737637; chr10_59737643; chr10_59737655; chr10_59737666; chr10_59737672; chr10_59737679; chr10_59737691; chr10_59737704; chr10_59737713; chr10_59737724
chr10_59752726_59755364	chr10	59752726	59755364	2639	4	100511529	NUDT5	Intron (XM_005668196.3/100511344, intron 2 of 11)	Other	hyper		ASVsDL_D14	10	59765444	59787773	22330	1	XM_003482836.4	-10080	chr10_59752726; chr10_59752739; chr10_59752775; chr10_59755364
chr10_59779607_59779685	chr10	59779607	59779685	79	4	100511529	NUDT5	Intron (XM_003482836.4/100511529, intron 3 of 9)	CpG shores	hyper		ASVsDL_D1; ASVsDL_D7	10	59769995	59787339	17345	1	XM_021064989.1	9612	chr10_59779607; chr10_59779659; chr10_59779661; chr10_59779685
chr10_59782869_59782949	chr10	59782869	59782949	81	9	100511529	NUDT5	Exon (XM_003482836.4/100511529, exon 7 of 10)	CpG islands	hyper		ASVsDL_D1	10	59769995	59787339	17345	1	XM_021064989.1	12874	chr10_59782869; chr10_59782872; chr10_59782878; chr10_59782890; chr10_59782899; chr10_59782949
chr10_59813421_59813495	chr10	59813421	59813495	75	5	100511831	SEC61A2	Intron (XM_003130808.6/100511831, intron 2 of 11)	CpG shelves	hyper		ASVsDL_D7	10	59790121	59816712	26592	2	XM_013980311.2	3217	chr10_59813421; chr10_59813446; chr10_59813452; chr10_59813492; chr10_59813495
chr10_59917887_59917973	chr10	59917887	59917973	87	8	100621126	UPF2	Intron (XM_021064994.1/100621126, intron 7 of 23)	Other	hyper		ASVsDL_D7	10	59893106	59993403	100298	1	XM_021064994.1	24781	chr10_59917887; chr10_59917899; chr10_59917909; chr10_59917926; chr10_59917935; chr10_59917942; chr10_59917967; chr10_59917973
chr10_60132085_60132395	chr10	60132085	60132395	311	8	100513945	ECHDC3	Intron (XM_005668202.3/100513945, intron 3 of 5)	Other	hypo		ASVsDL_D7	10	60117425	60138662	21238	2	XM_005668202.3	6267	chr10_60132085; chr10_60132114; chr10_60132116; chr10_60132136; chr10_60132158; chr10_60132167; chr10_60132395
chr10_60317927_60318096	chr10	60317927	60318096	170	6	100514126	USP6NL	Intron (XM_021064996.1/100514126, intron 2 of 14)	Other	hyper		ASVsDL_D1	10	60314771	60398399	83629	1	XM_013980313.2	3156	chr10_60317927; chr10_60317932; chr10_60317935; chr10_60317970; chr10_60318010; chr10_60318096
chr10_60348354_60348407	chr10	60348354	60348407	54	4	100514126	USP6NL	Intron (XM_021064996.1/100514126, intron 5 of 14)	Other	hyper		ASVsDL_D0	10	60327336	60398399	71064	1	XM_003130817.5	21018	chr10_60348354; chr10_60348399; chr10_60348401; chr10_60348407
chr10_60348354_60348407	chr10	60348354	60348407	54	4	100514126	USP6NL	Intron (XM_021064996.1/100514126, intron 5 of 14)	Other	hypo	OstVsCon_D1		10	60327336	60398399	71064	1	XM_003130817.5	21018	chr10_60348354; chr10_60348399; chr10_60348401; chr10_60348407
chr10_60401971_60402197	chr10	60401971	60402197	227	8	106505197	LOC106505197	Exon (XR_002336415.1/106505197, exon 1 of 2)	CpG islands	hyper		ASVsDL_D21	10	60399680	60403144	3465	1	XR_002336415.1	2291	chr10_60401971; chr10_60401990; chr10_60402141; chr10_60402167; chr10_60402174; chr10_60402176; chr10_60402187; chr10_60402197
chr10_60590431_60595735	chr10	60590431	60595735	5305	6	100737017	CELF2	Exon (XM_021064259.1/100737017, exon 5 of 10)	Other	hyper		ASVsDL_D7	10	60504925	60713184	208260	2	XM_021064259.1	117449	chr10_60590431; chr10_60594076; chr10_60594086; chr10_60595478; chr10_60595635; chr10_60595735
chr10_60683862_60683930	chr10	60683862	60683930	69	5	100737017	CELF2	Intron (XM_021064259.1/100737017, intron 1 of 9)	CpG shores	hyper		ASVsDL_D14	10	60504925	60713184	208260	2	XM_021064259.1	29254	chr10_60683862; chr10_60683896; chr10_60683898; chr10_60683911; chr10_60683930
chr10_60721399_60721457	chr10	60721399	60721457	59	5	100737017	CELF2	Intron (XM_021064248.1/100737017, intron 1 of 12)	CpG islands	hyper		ASVsDL_D0	10	60504925	60713794	208870	2	XM_021064252.1	-7605	chr10_60721399; chr10_60721415; chr10_60721443; chr10_60721455; chr10_60721457
chr10_60721399_60721684	chr10	60721399	60721684	286	8	100737017	CELF2	Intron (XM_021064248.1/100737017, intron 1 of 12)	CpG islands	hyper		ASVsDL_D7	10	60504925	60713794	208870	2	XM_021064252.1	-7605	chr10_60721399; chr10_60721415; chr10_60721443; chr10_60721455; chr10_60721457; chr10_60721630; chr10_60721635; chr10_60721684
chr10_60749158_60749216	chr10	60749158	60749216	59	6	100737017	CELF2	Intron (XM_021064244.1/100737017, intron 1 of 12)	Other	hyper		ASVsDL_D7	10	60504925	60733811	228887	2	XM_021064248.1	-15347	chr10_60749158; chr10_60749169; chr10_60749174; chr10_60749177; chr10_60749190; chr10_60749216
chr10_60757488_60757595	chr10	60757488	60757595	108	7	100737017	CELF2	Intron (XM_021064244.1/100737017, intron 1 of 12)	Other	hyper	OstVsCon_D21		10	60504925	60777244	272320	2	XM_021064244.1	19649	chr10_60757488; chr10_60757504; chr10_60757511; chr10_60757518; chr10_60757535; chr10_60757538; chr10_60757595
chr10_60783293_60783400	chr10	60783293	60783400	108	5	100737017	CELF2	Intron (XM_021064250.1/100737017, intron 1 of 12)	Other	hyper		ASVsDL_D7	10	60504925	60777244	272320	2	XM_021064244.1	-6049	chr10_60783293; chr10_60783308; chr10_60783320; chr10_60783330; chr10_60783400
chr10_60825276_60825370	chr10	60825276	60825370	95	9	100737017	CELF2	Intron (XM_021064247.1/100737017, intron 1 of 12)	CpG shelves	hyper		ASVsDL_D0; ASVsDL_D21	10	60504925	60814133	309209	2	XM_021064250.1	-11143	chr10_60825276; chr10_60825287; chr10_60825312; chr10_60825315; chr10_60825355; chr10_60825358; chr10_60825363; chr10_60825368; chr10_60825370
chr10_60825287_60825370	chr10	60825287	60825370	84	8	100737017	CELF2	Intron (XM_021064247.1/100737017, intron 1 of 12)	CpG shelves	hyper		ASVsDL_D1; ASVsDL_D7	10	60504925	60814133	309209	2	XM_021064250.1	-11154	chr10_60825287; chr10_60825312; chr10_60825315; chr10_60825355; chr10_60825358; chr10_60825363; chr10_60825368; chr10_60825370
chr10_60848932_60849094	chr10	60848932	60849094	163	5	100737017	CELF2	Intron (XM_021064247.1/100737017, intron 1 of 12)	Other	hyper		ASVsDL_D7; ASVsDL_D21	10	60504925	60851833	346909	2	XM_021064247.1	2739	chr10_60848932; chr10_60848940; chr10_60848967; chr10_60849062; chr10_60849094
chr10_60995267_60997343	chr10	60995267	60997343	2077	6	100737017	CELF2	Distal Intergenic	Other	hyper		ASVsDL_D0	10	60504925	60867631	362707	2	XM_021064258.1	-127636	chr10_60995267; chr10_60995270; chr10_60995287; chr10_60995293; chr10_60995314; chr10_60997343
chr10_61661854_61661919	chr10	61661854	61661919	66	7	110255590	LOC110255590	Distal Intergenic	Other	hyper		ASVsDL_D1	10	61181887	61552219	370333	2	XR_002336141.1	-109635	chr10_61661854; chr10_61661879; chr10_61661887; chr10_61661893; chr10_61661900; chr10_61661902; chr10_61661919
chr10_62153673_62153755	chr10	62153673	62153755	83	10	110255605	LOC110255605	Distal Intergenic	CpG islands	hyper	OstVsCon_D1		10	61907283	61970316	63034	1	XM_021064284.1	246390	chr10_62153673; chr10_62153675; chr10_62153696; chr10_62153698; chr10_62153700; chr10_62153705; chr10_62153755
chr10_62285652_62285734	chr10	62285652	62285734	83	7	110255605	LOC110255605	Distal Intergenic	Other	hyper		ASVsDL_D14	10	61907283	61970316	63034	1	XM_021064284.1	378369	chr10_62285652; chr10_62285687; chr10_62285689; chr10_62285696; chr10_62285701; chr10_62285703; chr10_62285734
chr10_63185364_63185430	chr10	63185364	63185430	67	9	110255715	LOC110255715	Distal Intergenic	Other	hypo		ASVsDL_D0; ASVsDL_D1; ASVsDL_D7; ASVsDL_D14; ASVsDL_D21	10	63127676	63133766	6091	2	XR_002336417.1	-51598	chr10_63185364; chr10_63185367; chr10_63185373; chr10_63185391; chr10_63185397; chr10_63185399; chr10_63185411; chr10_63185413; chr10_63185430
chr10_63379605_63379671	chr10	63379605	63379671	67	4	733631	GATA3	Intron (XM_021064070.1/733631, intron 3 of 5)	Other	hypo		ASVsDL_D0	10	63369258	63387963	18706	2	NM_001044567.1	8292	chr10_63379605; chr10_63379638; chr10_63379651; chr10_63379671
chr10_63391973_63392045	chr10	63391973	63392045	73	9	733631	GATA3	Intron (XM_021064071.1/733631, intron 1 of 5)	CpG islands	hypo	OstVsCon_D14		10	63367684	63388881	21198	2	XM_021064073.1	-3092	chr10_63391973; chr10_63391987; chr10_63392003; chr10_63392006; chr10_63392009; chr10_63392012; chr10_63392015; chr10_63392043; chr10_63392045
chr10_63438302_63438367	chr10	63438302	63438367	66	6	733631	GATA3	Intron (XM_021064999.1/100620508, intron 4 of 6)	Other	hyper		ASVsDL_D1	10	63367684	63397977	30294	2	XM_021064072.1	-40325	chr10_63438302; chr10_63438331; chr10_63438333; chr10_63438338; chr10_63438367
chr10_63770195_63770293	chr10	63770195	63770293	99	5	106505206	LOC106505206	Distal Intergenic	CpG shelves	hyper		ASVsDL_D1	10	63775598	63781364	5767	2	XR_001299381.2	11071	chr10_63770195; chr10_63770198; chr10_63770205; chr10_63770237; chr10_63770293
chr10_63770195_63770293	chr10	63770195	63770293	99	5	106505206	LOC106505206	Distal Intergenic	CpG shelves	hypo		ASVsDL_D21	10	63775598	63781364	5767	2	XR_001299381.2	11071	chr10_63770195; chr10_63770198; chr10_63770205; chr10_63770237; chr10_63770293
chr10_63928868_63928945	chr10	63928868	63928945	78	7	100621009	SFMBT2	Intron (XM_021065007.1/100621009, intron 4 of 20)	Other	hypo		ASVsDL_D7	10	63877386	64070867	193482	1	XM_021065006.1	51482	chr10_63928868; chr10_63928911; chr10_63928915; chr10_63928917; chr10_63928927; chr10_63928945
chr10_63932699_63932794	chr10	63932699	63932794	96	7	100621009	SFMBT2	Intron (XM_021065007.1/100621009, intron 4 of 20)	CpG shores	hypo		ASVsDL_D7; ASVsDL_D14	10	63877386	64070867	193482	1	XM_021065006.1	55313	chr10_63932699; chr10_63932721; chr10_63932769; chr10_63932771; chr10_63932784; chr10_63932788; chr10_63932794
chr10_63934505_63934562	chr10	63934505	63934562	58	5	100621009	SFMBT2	Intron (XM_021065007.1/100621009, intron 4 of 20)	CpG shores	hypo		ASVsDL_D0; ASVsDL_D14; ASVsDL_D21	10	63877386	64070867	193482	1	XM_021065006.1	57119	chr10_63934505; chr10_63934511; chr10_63934537; chr10_63934541; chr10_63934562
chr10_63934505_63934681	chr10	63934505	63934681	177	8	100621009	SFMBT2	Intron (XM_021065007.1/100621009, intron 4 of 20)	CpG shores	hypo		ASVsDL_D1	10	63877386	64070867	193482	1	XM_021065006.1	57119	chr10_63934505; chr10_63934511; chr10_63934537; chr10_63934541; chr10_63934562; chr10_63934646; chr10_63934674; chr10_63934681
chr10_63938292_63940867	chr10	63938292	63940867	2576	10	100621009	SFMBT2	Intron (XM_021065007.1/100621009, intron 4 of 20)	CpG islands	hypo		ASVsDL_D21	10	63877386	64070867	193482	1	XM_021065006.1	60906	chr10_63938292; chr10_63938295; chr10_63938308; chr10_63938315; chr10_63938317; chr10_63938349; chr10_63938366; chr10_63938379; chr10_63938393; chr10_63940867
chr10_64154878_64154958	chr10	64154878	64154958	81	4	100621009	SFMBT2	Distal Intergenic	Other	hyper		ASVsDL_D14	10	63877386	64070867	193482	1	XM_021065006.1	277492	chr10_64154878; chr10_64154910; chr10_64154944; chr10_64154958
chr10_64347108_64347172	chr10	64347108	64347172	65	6	100621326	PRKCQ	Distal Intergenic	Other	hyper		ASVsDL_D14	10	64442588	64573690	131103	1	XM_021065025.1	-95416	chr10_64347108; chr10_64347112; chr10_64347139; chr10_64347141; chr10_64347166; chr10_64347172
chr10_64479740_64479824	chr10	64479740	64479824	85	5	100621326	PRKCQ	Intron (XM_021065025.1/100621326, intron 1 of 15)	Other	hyper	OstVsCon_D21		10	64483302	64596528	113227	1	XM_021065013.1	-3478	chr10_64479740; chr10_64479742; chr10_64479750; chr10_64479800; chr10_64479824
chr10_64523111_64523179	chr10	64523111	64523179	69	8	100621326	PRKCQ	Intron (XM_021065025.1/100621326, intron 8 of 15)	Other	hyper		ASVsDL_D1	10	64498028	64596516	98489	1	XM_021065020.1	25083	chr10_64523111; chr10_64523133; chr10_64523143; chr10_64523146; chr10_64523154; chr10_64523171; chr10_64523179
chr10_64867447_64867517	chr10	64867447	64867517	71	6	100516289	PFKFB3	Distal Intergenic	Other	hyper		ASVsDL_D14	10	64776315	64859118	82804	2	XM_021065031.1	-8329	chr10_64867447; chr10_64867452; chr10_64867471; chr10_64867477; chr10_64867517
chr10_64886724_64886789	chr10	64886724	64886789	66	4	100515920	RBM17	3' UTR	CpG islands	hyper		ASVsDL_D14	10	64886433	64909006	22574	2	XM_003130822.6	22217	chr10_64886724; chr10_64886755; chr10_64886781; chr10_64886789
chr10_65054502_65057081	chr10	65054502	65057081	2580	8	733692	IL15RA	Downstream (<=300bp)	Other	hypo		ASVsDL_D1	10	65022228	65054385	32158	1	XM_003357781.4	32274	chr10_65054502; chr10_65054578; chr10_65054606; chr10_65054641; chr10_65054668; chr10_65054676; chr10_65054687; chr10_65057081
chr10_65054502_65054687	chr10	65054502	65054687	186	7	733692	IL15RA	Downstream (<=300bp)	Other	hypo		ASVsDL_D7; ASVsDL_D14	10	65022228	65054385	32158	1	XM_003357781.4	32274	chr10_65054502; chr10_65054578; chr10_65054606; chr10_65054641; chr10_65054668; chr10_65054687; chr10_65054676
chr10_65076106_65078545	chr10	65076106	65078545	2440	4	102162755	FBH1	Intron (XM_013980327.2/102162755, intron 13 of 20)	CpG shores	hyper		ASVsDL_D21	10	65063268	65108348	45081	2	XM_021065038.1	29803	chr10_65076106; chr10_65078486; chr10_65078491; chr10_65078545
chr10_65078486_65078570	chr10	65078486	65078570	85	4	102162755	FBH1	Intron (XM_013980327.2/102162755, intron 13 of 20)	CpG shores	hyper		ASVsDL_D0; ASVsDL_D7	10	65063268	65108348	45081	2	XM_021065038.1	29778	chr10_65078486; chr10_65078491; chr10_65078545; chr10_65078570
chr10_65110565_65111429	chr10	65110565	65111429	865	6	100622390	ANKRD16	Promoter (1-2kb)	CpG islands	hyper		ASVsDL_D14	10	65109044	65122188	13145	1	XM_003357778.4	1521	chr10_65110565; chr10_65111317; chr10_65111409; chr10_65111418; chr10_65111421; chr10_65111429
chr10_65111317_65111469	chr10	65111317	65111469	153	7	100622390	ANKRD16	Exon (XM_005668213.3/100622390, exon 2 of 7)	CpG islands	hyper		ASVsDL_D21	10	65109044	65122188	13145	1	XM_003357778.4	2273	chr10_65111317; chr10_65111409; chr10_65111418; chr10_65111421; chr10_65111429; chr10_65111448; chr10_65111469
chr10_65139471_65139535	chr10	65139471	65139535	65	6	414427	GDI2	Intron (XM_005668213.3/100622390, intron 6 of 6)	CpG shelves	hyper		ASVsDL_D1	10	65160700	65196447	35748	1	NM_001001643.1	-21165	chr10_65139471; chr10_65139490; chr10_65139497; chr10_65139504; chr10_65139514; chr10_65139535
chr10_65146195_65147716	chr10	65146195	65147716	1522	11	414427	GDI2	3' UTR	CpG shelves	hypo		ASVsDL_D21	10	65160700	65196447	35748	1	NM_001001643.1	-12984	chr10_65146195; chr10_65146198; chr10_65146245; chr10_65147158; chr10_65147163; chr10_65147245; chr10_65147650; chr10_65147669; chr10_65147677; chr10_65147699; chr10_65147716
chr10_65176905_65176986	chr10	65176905	65176986	82	8	414427	GDI2	Intron (NM_001001643.1/414427, intron 3 of 10)	Other	hypo	OstVsCon_D14		10	65160700	65196447	35748	1	NM_001001643.1	16205	chr10_65176905; chr10_65176933; chr10_65176939; chr10_65176960; chr10_65176966; chr10_65176978; chr10_65176983; chr10_65176986
chr10_65176933_65176986	chr10	65176933	65176986	54	7	414427	GDI2	Intron (NM_001001643.1/414427, intron 3 of 10)	Other	hyper		ASVsDL_D0	10	65160700	65196447	35748	1	NM_001001643.1	16233	chr10_65176933; chr10_65176939; chr10_65176960; chr10_65176966; chr10_65176978; chr10_65176983; chr10_65176986
chr10_65358299_65358426	chr10	65358299	65358426	128	9	106505208	LOC106505208	Intron (XM_013980341.2/106505208, intron 3 of 4)	CpG shores	hyper		ASVsDL_D1	10	65286337	65372233	85897	2	XM_013980339.2	13807	chr10_65358299; chr10_65358301; chr10_65358308; chr10_65358321; chr10_65358340; chr10_65358346; chr10_65358388; chr10_65358421; chr10_65358426
chr10_65358321_65359377	chr10	65358321	65359377	1057	7	106505208	LOC106505208	Intron (XM_013980341.2/106505208, intron 3 of 4)	CpG shores	hyper		ASVsDL_D21	10	65286337	65372233	85897	2	XM_013980339.2	12856	chr10_65358321; chr10_65358340; chr10_65358346; chr10_65358388; chr10_65358421; chr10_65358426; chr10_65359377
chr10_65386579_65386646	chr10	65386579	65386646	68	5	106505210	LOC106505210	Exon (XM_021064285.1/106505210, exon 6 of 6)	CpG shores	hyper	OstVsCon_D14		10	65384978	65392170	7193	2	XM_021064285.1	5524	chr10_65386579; chr10_65386584; chr10_65386595; chr10_65386640; chr10_65386646
chr10_65393089_65393177	chr10	65393089	65393177	89	8	106505210	LOC106505210	Promoter (<=1kb)	Other	hyper		ASVsDL_D14; ASVsDL_D21	10	65384978	65392170	7193	2	XM_021064285.1	-919	chr10_65393089; chr10_65393105; chr10_65393112; chr10_65393124; chr10_65393154; chr10_65393156; chr10_65393177; chr10_65393131
chr10_65409994_65410078	chr10	65409994	65410078	85	9	106505211	LOC106505211	Promoter (<=1kb)	CpG shores	hyper		ASVsDL_D21	10	65399521	65409596	10076	2	XM_021065056.1	-398	chr10_65409994; chr10_65410004; chr10_65410006; chr10_65410012; chr10_65410018; chr10_65410043; chr10_65410076; chr10_65410078
chr10_65435267_65435341	chr10	65435267	65435341	75	10	100516825	NET1	Intron (XM_003130825.6/100516825, intron 1 of 10)	CpG shelves	hyper		ASVsDL_D7	10	65428013	65438346	10334	2	XM_003130825.6	3005	chr10_65435267; chr10_65435269; chr10_65435273; chr10_65435287; chr10_65435295; chr10_65435307; chr10_65435309; chr10_65435318; chr10_65435320; chr10_65435341
chr10_65491708_65491841	chr10	65491708	65491841	134	11	100737810	UCN3	Exon (XM_003130826.4/100737810, exon 3 of 3)	CpG islands	hyper	OstVsCon_D14		10	65491231	65495879	4649	2	XM_003130826.4	4038	chr10_65491708; chr10_65491733; chr10_65491739; chr10_65491753; chr10_65491772; chr10_65491787; chr10_65491808; chr10_65491841
chr10_65504634_65504712	chr10	65504634	65504712	79	4	100737810	UCN3	Distal Intergenic	Other	hyper		ASVsDL_D14	10	65491231	65495879	4649	2	XM_003130826.4	-8755	chr10_65504634; chr10_65504642; chr10_65504687; chr10_65504712
chr10_65679047_65679102	chr10	65679047	65679102	56	7	733633	AKR1E2	3' UTR	Other	hypo		ASVsDL_D7	10	65680314	65693449	13136	2	NM_001044568.2	14347	chr10_65679047; chr10_65679052; chr10_65679058; chr10_65679063; chr10_65679071; chr10_65679082; chr10_65679102
chr10_65864804_65864870	chr10	65864804	65864870	67	7	110255726	LOC110255726	Exon (XR_002336437.1/110255726, exon 3 of 3)	Other	hyper		ASVsDL_D21	10	65827703	65865198	37496	1	XR_002336437.1	37101	chr10_65864804; chr10_65864807; chr10_65864812; chr10_65864815; chr10_65864821; chr10_65864849; chr10_65864870
chr10_65965435_65968914	chr10	65965435	65968914	3480	6	110255727	LOC110255727	Distal Intergenic	CpG shores	hypo	OstVsCon_D7		10	66060412	66063817	3406	1	XR_002336438.1	-91498	chr10_65965435; chr10_65965447; chr10_65965473; chr10_65965503; chr10_65965516; chr10_65968914
chr10_65965435_65965516	chr10	65965435	65965516	82	5	110255727	LOC110255727	Distal Intergenic	CpG shelves	hypo	OstVsCon_D14; OstVsCon_D21		10	66060412	66063817	3406	1	XR_002336438.1	-94896	chr10_65965435; chr10_65965447; chr10_65965473; chr10_65965503; chr10_65965516
chr10_66032561_66032614	chr10	66032561	66032614	54	8	110255727	LOC110255727	Distal Intergenic	CpG islands	hypo	OstVsCon_D7		10	66060412	66063817	3406	1	XR_002336438.1	-27798	chr10_66032561; chr10_66032563; chr10_66032569; chr10_66032577; chr10_66032605; chr10_66032609; chr10_66032611; chr10_66032614
chr10_66232383_66232488	chr10	66232383	66232488	106	5	110255728	LOC110255728	Distal Intergenic	Other	hypo		ASVsDL_D1; ASVsDL_D7	10	66281136	66290419	9284	1	XR_002336439.1	-48648	chr10_66232383; chr10_66232414; chr10_66232445; chr10_66232488; chr10_66232462
chr10_66249026_66249203	chr10	66249026	66249203	178	11	110255728	LOC110255728	Distal Intergenic	Other	hypo		ASVsDL_D1	10	66281136	66290419	9284	1	XR_002336439.1	-31933	chr10_66249026; chr10_66249053; chr10_66249070; chr10_66249076; chr10_66249084; chr10_66249098; chr10_66249106; chr10_66249111; chr10_66249154; chr10_66249185; chr10_66249203
chr10_66249098_66249203	chr10	66249098	66249203	106	6	110255728	LOC110255728	Distal Intergenic	Other	hypo		ASVsDL_D0; ASVsDL_D7; ASVsDL_D21	10	66281136	66290419	9284	1	XR_002336439.1	-31933	chr10_66249098; chr10_66249106; chr10_66249111; chr10_66249154; chr10_66249185; chr10_66249203
chr10_66249098_66249548	chr10	66249098	66249548	451	11	110255728	LOC110255728	Distal Intergenic	Other	hypo		ASVsDL_D14	10	66281136	66290419	9284	1	XR_002336439.1	-31588	chr10_66249098; chr10_66249106; chr10_66249111; chr10_66249154; chr10_66249185; chr10_66249203; chr10_66249467; chr10_66249491; chr10_66249494; chr10_66249506; chr10_66249548
chr10_66256969_66257105	chr10	66256969	66257105	137	4	110255728	LOC110255728	Distal Intergenic	CpG shores	hyper		ASVsDL_D21	10	66281136	66290419	9284	1	XR_002336439.1	-24031	chr10_66256969; chr10_66257022; chr10_66257024; chr10_66257105
chr10_66256969_66257105	chr10	66256969	66257105	137	4	110255728	LOC110255728	Distal Intergenic	CpG shores	hypo	OstVsCon_D14; OstVsCon_D21		10	66281136	66290419	9284	1	XR_002336439.1	-24031	chr10_66256969; chr10_66257022; chr10_66257024; chr10_66257105
chr10_66282450_66282525	chr10	66282450	66282525	76	6	110255728	LOC110255728	Promoter (1-2kb)	Other	hyper		ASVsDL_D1	10	66281136	66290419	9284	1	XR_002336439.1	1314	chr10_66282450; chr10_66282453; chr10_66282478; chr10_66282514; chr10_66282525
chr10_66315577_66315659	chr10	66315577	66315659	83	7	110255729	LOC110255729	Distal Intergenic	CpG islands	hypo		ASVsDL_D7	10	66290988	66294271	3284	2	XR_002336440.1	-21306	chr10_66315577; chr10_66315592; chr10_66315619; chr10_66315627; chr10_66315644; chr10_66315648; chr10_66315659
chr10_66656822_66656993	chr10	66656822	66656993	172	7	106507923	LOC106507923	Distal Intergenic	CpG shelves	hyper		ASVsDL_D7	10	66720217	66728836	8620	2	XR_001304313.2	71843	chr10_66656822; chr10_66656836; chr10_66656892; chr10_66656972; chr10_66656977; chr10_66656989; chr10_66656993
chr10_66656892_66656993	chr10	66656892	66656993	102	5	106507923	LOC106507923	Distal Intergenic	CpG shelves	hyper		ASVsDL_D1	10	66720217	66728836	8620	2	XR_001304313.2	71843	chr10_66656892; chr10_66656972; chr10_66656977; chr10_66656989; chr10_66656993
chr10_66722517_66723572	chr10	66722517	66723572	1056	8	106507923	LOC106507923	Exon (XR_001304313.2/106507923, exon 1 of 3)	CpG shelves	hyper		ASVsDL_D21	10	66720217	66728836	8620	2	XR_001304313.2	5264	chr10_66722517; chr10_66723498; chr10_66723500; chr10_66723510; chr10_66723522; chr10_66723551; chr10_66723556; chr10_66723572
chr10_66777715_66777775	chr10	66777715	66777775	61	5	106507923	LOC106507923	Distal Intergenic	Other	hypo	OstVsCon_D14; OstVsCon_D21		10	66720217	66728836	8620	2	XR_001304313.2	-48879	chr10_66777715; chr10_66777718; chr10_66777759; chr10_66777767; chr10_66777775
chr10_66790340_66790439	chr10	66790340	66790439	100	7	102158641	LOC102158641	Distal Intergenic	CpG islands	hypo	OstVsCon_D14		10	66843379	66912034	68656	1	XR_002336445.1	-52940	chr10_66790340; chr10_66790354; chr10_66790360; chr10_66790362; chr10_66790410; chr10_66790439
chr10_66802534_66802621	chr10	66802534	66802621	88	9	102158641	LOC102158641	Distal Intergenic	CpG islands	hypo		ASVsDL_D1	10	66843379	66912034	68656	1	XR_002336445.1	-40758	chr10_66802534; chr10_66802543; chr10_66802550; chr10_66802558; chr10_66802562; chr10_66802574; chr10_66802578; chr10_66802587; chr10_66802621
chr10_66828020_66828094	chr10	66828020	66828094	75	5	102158641	LOC102158641	Distal Intergenic	CpG shores	hyper	OstVsCon_D7		10	66843379	66912034	68656	1	XR_002336445.1	-15285	chr10_66828020; chr10_66828065; chr10_66828075; chr10_66828094
chr10_66846808_66846867	chr10	66846808	66846867	60	8	102158641	LOC102158641	Intron (XR_002336445.1/102158641, intron 2 of 3)	CpG islands	hyper	OstVsCon_D21		10	66843379	66912034	68656	1	XR_002336445.1	3429	chr10_66846808; chr10_66846814; chr10_66846816; chr10_66846825; chr10_66846848; chr10_66846860; chr10_66846864; chr10_66846867
chr10_66873803_66873875	chr10	66873803	66873875	73	7	102158641	LOC102158641	Intron (XR_002336445.1/102158641, intron 2 of 3)	CpG islands	hyper		ASVsDL_D0	10	66843379	66912034	68656	1	XR_002336445.1	30424	chr10_66873803; chr10_66873841; chr10_66873849; chr10_66873852; chr10_66873875
chr10_66890042_66890109	chr10	66890042	66890109	68	5	102158641	LOC102158641	Intron (XR_002336445.1/102158641, intron 2 of 3)	CpG islands	hyper		ASVsDL_D21	10	66843379	66912034	68656	1	XR_002336445.1	46663	chr10_66890042; chr10_66890060; chr10_66890068; chr10_66890109
chr10_66896552_66896612	chr10	66896552	66896612	61	8	102159132	LOC102159132	Intron (XR_002336445.1/102158641, intron 2 of 3)	CpG islands	hyper		ASVsDL_D1	10	66945472	66977029	31558	1	XR_002336446.1	-48860	chr10_66896552; chr10_66896562; chr10_66896569; chr10_66896572; chr10_66896587; chr10_66896592; chr10_66896599; chr10_66896612
chr10_66901603_66901693	chr10	66901603	66901693	91	4	102159132	LOC102159132	Intron (XR_002336445.1/102158641, intron 2 of 3)	CpG islands	hyper		ASVsDL_D14	10	66945472	66977029	31558	1	XR_002336446.1	-43779	chr10_66901603; chr10_66901645; chr10_66901682; chr10_66901693
chr10_66915144_66915217	chr10	66915144	66915217	74	8	102159132	LOC102159132	Distal Intergenic	CpG islands	hyper		ASVsDL_D0	10	66945472	66977029	31558	1	XR_002336446.1	-30255	chr10_66915144; chr10_66915157; chr10_66915166; chr10_66915169; chr10_66915172; chr10_66915187; chr10_66915206; chr10_66915217
chr10_66916133_66916199	chr10	66916133	66916199	67	5	102159132	LOC102159132	Distal Intergenic	CpG islands	hyper		ASVsDL_D14	10	66945472	66977029	31558	1	XR_002336446.1	-29273	chr10_66916133; chr10_66916175; chr10_66916180; chr10_66916199
chr10_66945549_66945688	chr10	66945549	66945688	140	11	102159132	LOC102159132	Promoter (<=1kb)	CpG islands	hypo		ASVsDL_D7	10	66945472	66977029	31558	1	XR_002336446.1	77	chr10_66945549; chr10_66945551; chr10_66945566; chr10_66945578; chr10_66945595; chr10_66945608; chr10_66945642; chr10_66945650; chr10_66945671; chr10_66945688
chr10_66971287_66971366	chr10	66971287	66971366	80	8	102159626	LOC102159626	Exon (XR_002336446.1/102159132, exon 3 of 4)	CpG islands	hyper	OstVsCon_D7		10	66990651	66996762	6112	2	XR_002336447.1	25396	chr10_66971287; chr10_66971296; chr10_66971303; chr10_66971317; chr10_66971331; chr10_66971364; chr10_66971366
chr10_67015747_67015810	chr10	67015747	67015810	64	6	100521215	PITRM1	Exon (XM_021065061.1/100521215, exon 18 of 27)	CpG islands	hyper	OstVsCon_D21		10	66999450	67021692	22243	1	XM_021065064.1	16297	chr10_67015747; chr10_67015755; chr10_67015757; chr10_67015760; chr10_67015810
chr10_67049858_67049934	chr10	67049858	67049934	77	7	110255730	LOC110255730	Exon (XM_021065066.1/100521394, exon 8 of 22)	CpG islands	hyper		ASVsDL_D0	10	67060125	67065448	5324	1	XR_002336449.1	-10191	chr10_67049858; chr10_67049871; chr10_67049873; chr10_67049917; chr10_67049926; chr10_67049934
chr10_67107894_67107994	chr10	67107894	67107994	101	9	100521394	PFKP	Distal Intergenic	CpG islands	hyper		ASVsDL_D1	10	67022652	67082336	59685	2	XM_021065066.1	-25558	chr10_67107894; chr10_67107899; chr10_67107917; chr10_67107958; chr10_67107965; chr10_67107972; chr10_67107978; chr10_67107984; chr10_67107994
chr10_67107894_67108056	chr10	67107894	67108056	163	12	100521394	PFKP	Distal Intergenic	CpG islands	hyper		ASVsDL_D14	10	67022652	67082336	59685	2	XM_021065066.1	-25558	chr10_67107894; chr10_67107899; chr10_67107917; chr10_67107958; chr10_67107965; chr10_67107972; chr10_67107978; chr10_67107984; chr10_67107994; chr10_67108027; chr10_67108050; chr10_67108056
chr10_67107958_67108056	chr10	67107958	67108056	99	9	100521394	PFKP	Distal Intergenic	CpG islands	hyper		ASVsDL_D0	10	67022652	67082336	59685	2	XM_021065066.1	-25622	chr10_67107958; chr10_67107965; chr10_67107972; chr10_67107978; chr10_67107984; chr10_67107994; chr10_67108027; chr10_67108050; chr10_67108056
chr10_67181132_67181217	chr10	67181132	67181217	86	7	100521394	PFKP	Distal Intergenic	CpG islands	hyper		ASVsDL_D14	10	67022652	67082336	59685	2	XM_021065066.1	-98796	chr10_67181132; chr10_67181149; chr10_67181170; chr10_67181181; chr10_67181189; chr10_67181205; chr10_67181217
chr10_67181149_67181205	chr10	67181149	67181205	57	5	100521394	PFKP	Distal Intergenic	CpG islands	hypo	OstVsCon_D1		10	67022652	67082336	59685	2	XM_021065066.1	-98813	chr10_67181149; chr10_67181170; chr10_67181181; chr10_67181189; chr10_67181205
chr10_67186460_67186523	chr10	67186460	67186523	64	5	100521394	PFKP	Distal Intergenic	CpG shores	hyper		ASVsDL_D21	10	67022652	67082336	59685	2	XM_021065066.1	-104124	chr10_67186460; chr10_67186491; chr10_67186496; chr10_67186514; chr10_67186523
chr10_67419011_67419155	chr10	67419011	67419155	145	10	106505220	LOC106505220	Distal Intergenic	CpG islands	hyper		ASVsDL_D14	10	67665531	67735844	70314	2	XR_002336450.1	316689	chr10_67419011; chr10_67419021; chr10_67419028; chr10_67419048; chr10_67419063; chr10_67419083; chr10_67419088; chr10_67419101; chr10_67419135; chr10_67419155
chr10_67556610_67556697	chr10	67556610	67556697	88	8	106505220	LOC106505220	Distal Intergenic	CpG islands	hyper		ASVsDL_D1	10	67665531	67735844	70314	2	XR_002336450.1	179147	chr10_67556610; chr10_67556650; chr10_67556664; chr10_67556682; chr10_67556695; chr10_67556697
chr10_67556619_67556682	chr10	67556619	67556682	64	5	106505220	LOC106505220	Distal Intergenic	CpG islands	hyper		ASVsDL_D7	10	67665531	67735844	70314	2	XR_002336450.1	179162	chr10_67556619; chr10_67556650; chr10_67556657; chr10_67556664; chr10_67556682
chr10_67623131_67623198	chr10	67623131	67623198	68	7	106505220	LOC106505220	Distal Intergenic	CpG islands	hyper		ASVsDL_D14	10	67665531	67735844	70314	2	XR_002336450.1	112646	chr10_67623131; chr10_67623179; chr10_67623187; chr10_67623190; chr10_67623198
chr10_67649658_67649710	chr10	67649658	67649710	53	5	106505220	LOC106505220	Distal Intergenic	CpG shores	hyper	OstVsCon_D21		10	67665531	67735844	70314	2	XR_002336450.1	86134	chr10_67649658; chr10_67649669; chr10_67649681; chr10_67649694; chr10_67649710
chr10_67858415_67858497	chr10	67858415	67858497	83	5	106505220	LOC106505220	Distal Intergenic	CpG islands	hyper		ASVsDL_D1	10	67665531	67736040	70510	2	XR_002336464.1	-122375	chr10_67858415; chr10_67858430; chr10_67858439; chr10_67858484; chr10_67858497
chr10_67858415_67858484	chr10	67858415	67858484	70	4	106505220	LOC106505220	Distal Intergenic	CpG islands	hyper	OstVsCon_D7		10	67665531	67736040	70510	2	XR_002336464.1	-122375	chr10_67858415; chr10_67858430; chr10_67858439; chr10_67858484
chr10_67913468_67913548	chr10	67913468	67913548	81	7	100521919	ADARB2	Distal Intergenic	Other	hyper		ASVsDL_D1	10	68013531	68457239	443709	1	XM_021065068.1	-99983	chr10_67913468; chr10_67913485; chr10_67913490; chr10_67913507; chr10_67913540; chr10_67913548
chr10_67943811_67943889	chr10	67943811	67943889	79	6	100521919	ADARB2	Distal Intergenic	CpG shelves	hyper		ASVsDL_D0; ASVsDL_D21	10	68013531	68457239	443709	1	XM_021065068.1	-69642	chr10_67943811; chr10_67943824; chr10_67943847; chr10_67943889; chr10_67943851; chr10_67943858
chr10_68003909_68003971	chr10	68003909	68003971	63	5	100521919	ADARB2	Distal Intergenic	Other	hyper		ASVsDL_D21	10	68013531	68457239	443709	1	XM_021065068.1	-9560	chr10_68003909; chr10_68003945; chr10_68003958; chr10_68003964; chr10_68003971
chr10_68085086_68085163	chr10	68085086	68085163	78	8	100521919	ADARB2	Intron (XM_021065068.1/100521919, intron 2 of 9)	CpG islands	hyper		ASVsDL_D1	10	68013531	68468583	455053	1	XM_021065069.1	71555	chr10_68085086; chr10_68085088; chr10_68085095; chr10_68085099; chr10_68085105; chr10_68085126; chr10_68085163
chr10_68085086_68085163	chr10	68085086	68085163	78	8	100521919	ADARB2	Intron (XM_021065068.1/100521919, intron 2 of 9)	CpG islands	hypo		ASVsDL_D14	10	68013531	68468583	455053	1	XM_021065069.1	71555	chr10_68085086; chr10_68085088; chr10_68085095; chr10_68085099; chr10_68085105; chr10_68085126; chr10_68085163
chr10_68103895_68103986	chr10	68103895	68103986	92	9	100521919	ADARB2	Intron (XM_021065068.1/100521919, intron 2 of 9)	CpG shores	hyper		ASVsDL_D1	10	68013531	68468583	455053	1	XM_021065069.1	90364	chr10_68103895; chr10_68103900; chr10_68103920; chr10_68103935; chr10_68103937; chr10_68103948; chr10_68103952; chr10_68103980; chr10_68103986
chr10_68155198_68156401	chr10	68155198	68156401	1204	10	100521919	ADARB2	Intron (XM_021065068.1/100521919, intron 3 of 9)	CpG shores	hyper		ASVsDL_D21	10	68013531	68468583	455053	1	XM_021065069.1	141667	chr10_68155198; chr10_68155237; chr10_68155254; chr10_68155257; chr10_68155266; chr10_68156401
chr10_68211261_68211313	chr10	68211261	68211313	53	4	100521919	ADARB2	Intron (XM_021065068.1/100521919, intron 3 of 9)	CpG shores	hyper		ASVsDL_D14	10	68013531	68468583	455053	1	XM_021065069.1	197730	chr10_68211261; chr10_68211291; chr10_68211307; chr10_68211313
chr10_68324130_68324205	chr10	68324130	68324205	76	4	100625330	WDR37	Intron (XM_021065068.1/100521919, intron 3 of 9)	CpG shores	hyper		ASVsDL_D0; ASVsDL_D14; ASVsDL_D21	10	68489777	68528598	38822	2	NM_001244454.1	204393	chr10_68324130; chr10_68324133; chr10_68324191; chr10_68324205
chr10_68377607_68377660	chr10	68377607	68377660	54	6	100625330	WDR37	Intron (XM_021065068.1/100521919, intron 5 of 9)	CpG islands	hyper		ASVsDL_D21	10	68489777	68528598	38822	2	NM_001244454.1	150938	chr10_68377607; chr10_68377613; chr10_68377620; chr10_68377629; chr10_68377635; chr10_68377660
chr10_68489982_68490041	chr10	68489982	68490041	60	6	100625330	WDR37	Exon (XM_021064037.1/100625330, exon 14 of 14)	CpG islands	hyper		ASVsDL_D14	10	68489777	68528598	38822	2	NM_001244454.1	38557	chr10_68489982; chr10_68490003; chr10_68490015; chr10_68490030; chr10_68490041
chr10_68545411_68545461	chr10	68545411	68545461	51	5	100625049	LOC100625049	Distal Intergenic	CpG shores	hypo		ASVsDL_D21	10	68534594	68539195	4602	1	XM_005668244.3	10817	chr10_68545411; chr10_68545422; chr10_68545426; chr10_68545459; chr10_68545461
chr10_68561846_68561926	chr10	68561846	68561926	81	6	100625226	GTPBP4	Intron (XM_003357790.4/100625226, intron 4 of 16)	CpG shores	hyper	OstVsCon_D7		10	68547316	68566040	18725	2	XM_003357790.4	4114	chr10_68561846; chr10_68561863; chr10_68561872; chr10_68561877; chr10_68561910; chr10_68561926
chr10_68590855_68590914	chr10	68590855	68590914	60	7	106505222	LOC106505222	Intron (XR_001299412.2/106505221, intron 1 of 4)	Other	hyper	OstVsCon_D14		10	68565940	68569390	3451	2	XM_021064286.1	-21465	chr10_68590855; chr10_68590866; chr10_68590874; chr10_68590878; chr10_68590903; chr10_68590905; chr10_68590914
chr10_68605216_68605286	chr10	68605216	68605286	71	5	106505221	LOC106505221	Intron (XR_001299412.2/106505221, intron 1 of 4)	Other	hypo	OstVsCon_D1		10	68569742	68621362	51621	2	XR_001299412.2	16076	chr10_68605216; chr10_68605241; chr10_68605253; chr10_68605257; chr10_68605286
chr10_68664117_68664169	chr10	68664117	68664169	53	5	100522458	LARP4B	Exon (XM_013980372.2/100522458, exon 1 of 6)	CpG islands	hyper	OstVsCon_D1		10	68659448	68707893	48446	1	XM_013980371.2	4669	chr10_68664117; chr10_68664138; chr10_68664144; chr10_68664159; chr10_68664169
chr10_68902847_68902949	chr10	68902847	68902949	103	6	100739614	DIP2C	Intron (XM_021065075.1/100739614, intron 1 of 35)	Other	hyper		ASVsDL_D7	10	68859606	69141876	282271	1	XM_021065080.1	43241	chr10_68902847; chr10_68902868; chr10_68902874; chr10_68902886; chr10_68902891; chr10_68902949
chr10_68902868_68902949	chr10	68902868	68902949	82	5	100739614	DIP2C	Intron (XM_021065075.1/100739614, intron 1 of 35)	Other	hyper		ASVsDL_D1	10	68859606	69141876	282271	1	XM_021065080.1	43262	chr10_68902868; chr10_68902874; chr10_68902886; chr10_68902891; chr10_68902949
chr10_68908693_68908771	chr10	68908693	68908771	79	6	100739614	DIP2C	Intron (XM_021065075.1/100739614, intron 1 of 35)	Other	hyper		ASVsDL_D7	10	68859606	69141876	282271	1	XM_021065080.1	49087	chr10_68908693; chr10_68908731; chr10_68908736; chr10_68908747; chr10_68908760; chr10_68908771
chr10_68961069_68961158	chr10	68961069	68961158	90	9	100739614	DIP2C	Promoter (1-2kb)	CpG islands	hyper		ASVsDL_D7	10	68959510	69141876	182367	1	XM_021065076.1	1559	chr10_68961069; chr10_68961097; chr10_68961113; chr10_68961118; chr10_68961121; chr10_68961123; chr10_68961134; chr10_68961148; chr10_68961158
chr10_69066670_69067339	chr10	69066670	69067339	670	6	100739614	DIP2C	Intron (XM_021065075.1/100739614, intron 17 of 35)	CpG shores	hyper		ASVsDL_D21	10	68988961	69141876	152916	1	XM_021065078.1	77709	chr10_69066670; chr10_69066716; chr10_69066728; chr10_69066740; chr10_69067315; chr10_69067339
chr11_68006_68091	chr11	68006	68091	86	5	110255765	LOC110255765	Intron (XM_021065385.1/110255765, intron 3 of 4)	CpG shelves	hypo		ASVsDL_D1; ASVsDL_D7; ASVsDL_D21	11	56731	70337	13607	1	XM_021065385.1	11275	chr11_68006; chr11_68047; chr11_68049; chr11_68089; chr11_68091
chr11_361139_361321	chr11	361139	361321	183	12	100738726	PARP4	Promoter (1-2kb)	CpG islands	hyper		ASVsDL_D14	11	359503	432224	72722	1	XM_021066005.1	1636	chr11_361139; chr11_361147; chr11_361149; chr11_361204; chr11_361210; chr11_361217; chr11_361224; chr11_361233; chr11_361257; chr11_361300; chr11_361302; chr11_361321
chr11_511443_511764	chr11	511443	511764	322	7	100520511	PSPC1	Intron (XR_002336589.1/100520511, intron 6 of 8)	Other	hypo	OstVsCon_D21		11	477010	572090	95081	2	XR_002336589.1	60326	chr11_511443; chr11_511511; chr11_511540; chr11_511729; chr11_511735; chr11_511738; chr11_511764
chr11_555169_555257	chr11	555169	555257	89	5	100520511	PSPC1	Intron (XR_002336589.1/100520511, intron 3 of 8)	Other	hypo		ASVsDL_D14	11	477010	572090	95081	2	XR_002336589.1	16833	chr11_555169; chr11_555218; chr11_555236; chr11_555252; chr11_555257
chr11_569896_570012	chr11	569896	570012	117	5	100520511	PSPC1	Intron (XR_002336589.1/100520511, intron 1 of 8)	CpG shores	hyper		ASVsDL_D14	11	477010	572090	95081	2	XR_002336589.1	2078	chr11_569896; chr11_569904; chr11_569950; chr11_569979; chr11_570012
chr11_743193_743281	chr11	743193	743281	89	6	110255874	GJA3	Distal Intergenic	CpG shores	hyper	OstVsCon_D1		11	750658	751889	1232	2	XM_021066007.1	8608	chr11_743193; chr11_743198; chr11_743214; chr11_743217; chr11_743268; chr11_743281
chr11_753345_753421	chr11	753345	753421	77	5	110255874	GJA3	Promoter (1-2kb)	CpG islands	hyper	OstVsCon_D7		11	750658	751889	1232	2	XM_021066007.1	-1456	chr11_753345; chr11_753394; chr11_753396; chr11_753415; chr11_753421
chr11_778422_778474	chr11	778422	778474	53	5	110255786	GJB2	Intron (XM_021065430.1/110255786, intron 1 of 1)	CpG islands	hyper	OstVsCon_D21		11	774090	781250	7161	2	XM_021065430.1	2776	chr11_778422; chr11_778431; chr11_778459; chr11_778461; chr11_778474
chr11_834677_835535	chr11	834677	835535	859	13	110255787	GJB6	Distal Intergenic	CpG shores	hypo		ASVsDL_D0	11	793276	800109	6834	2	XM_021065432.1	-34568	chr11_834677; chr11_834685; chr11_834688; chr11_834690; chr11_834695; chr11_834705; chr11_834711; chr11_834717; chr11_834726; chr11_835509; chr11_835520; chr11_835526; chr11_835535
chr11_839847_839917	chr11	839847	839917	71	6	110255787	GJB6	Distal Intergenic	CpG islands	hypo		ASVsDL_D0	11	793276	800109	6834	2	XM_021065432.1	-39738	chr11_839847; chr11_839867; chr11_839886; chr11_839890; chr11_839896; chr11_839917
chr11_912314_912393	chr11	912314	912393	80	6	396914	CRYL1	Intron (XM_021065154.1/396914, intron 2 of 7)	CpG islands	hypo		ASVsDL_D7	11	845471	923987	78517	2	XM_021065154.1	11594	chr11_912314; chr11_912319; chr11_912330; chr11_912334; chr11_912390; chr11_912393
chr11_936040_936117	chr11	936040	936117	78	5	110255788	LOC110255788	Promoter (1-2kb)	CpG shores	hypo		ASVsDL_D21	11	934489	937415	2927	2	XR_002336591.1	1298	chr11_936040; chr11_936046; chr11_936096; chr11_936106; chr11_936117
chr11_1001201_1001275	chr11	1001201	1001275	75	7	100738902	IL17D	Intron (XR_002336592.1/100519103, intron 18 of 25)	CpG shelves	hypo		ASVsDL_D21	11	1029219	1066086	36868	1	XM_021065436.1	-27944	chr11_1001201; chr11_1001204; chr11_1001230; chr11_1001275
chr11_1057714_1057850	chr11	1057714	1057850	137	8	110255789	LOC110255789	3' UTR	CpG islands	hyper		ASVsDL_D14	11	1067188	1078352	11165	1	XR_002336597.1	-9338	chr11_1057714; chr11_1057717; chr11_1057733; chr11_1057764; chr11_1057771; chr11_1057803; chr11_1057833; chr11_1057850
chr11_1086224_1086309	chr11	1086224	1086309	86	5	100738747	EEF1AKMT1	Intron (XM_021065435.1/100738747, intron 1 of 4)	CpG shelves	hypo	OstVsCon_D21		11	1054816	1095118	40303	2	XM_021065435.1	8809	chr11_1086224; chr11_1086266; chr11_1086302; chr11_1086309
chr11_1254918_1254977	chr11	1254918	1254977	60	6	100415907	LATS2	Promoter (<=1kb)	CpG islands	hyper		ASVsDL_D14	11	1225526	1254381	28856	2	NM_001177919.1	-537	chr11_1254918; chr11_1254933; chr11_1254950; chr11_1254952; chr11_1254962; chr11_1254977
chr11_1254918_1254977	chr11	1254918	1254977	60	6	100415907	LATS2	Promoter (<=1kb)	CpG islands	hypo	OstVsCon_D14		11	1225526	1254381	28856	2	NM_001177919.1	-537	chr11_1254918; chr11_1254933; chr11_1254950; chr11_1254952; chr11_1254962; chr11_1254977
chr11_1331114_1331191	chr11	1331114	1331191	78	7	100623356	SKA3	3' UTR	CpG shores	hyper	OstVsCon_D21		11	1302880	1321132	18253	2	XM_021065445.1	-9982	chr11_1331114; chr11_1331129; chr11_1331141; chr11_1331157; chr11_1331163; chr11_1331182; chr11_1331191
chr11_1333272_1333333	chr11	1333272	1333333	62	5	100623356	SKA3	Intron (XM_021065450.1/100623451, intron 11 of 11)	CpG shores	hyper		ASVsDL_D7	11	1302880	1321132	18253	2	XM_021065445.1	-12140	chr11_1333272; chr11_1333278; chr11_1333326; chr11_1333333
chr11_1395069_1395169	chr11	1395069	1395169	101	8	100623451	ZDHHC20	Intron (XM_021065450.1/100623451, intron 1 of 11)	CpG shores	hypo		ASVsDL_D0	11	1328108	1405750	77643	2	XR_002336600.1	10581	chr11_1395069; chr11_1395072; chr11_1395078; chr11_1395136; chr11_1395153; chr11_1395162; chr11_1395167; chr11_1395169
chr11_1646279_1646334	chr11	1646279	1646334	56	8	102165071	LOC102165071	Distal Intergenic	CpG shores	hyper		ASVsDL_D14	11	1626075	1627631	1557	2	XR_299793.2	-18648	chr11_1646279; chr11_1646283; chr11_1646291; chr11_1646293; chr11_1646315; chr11_1646318; chr11_1646322; chr11_1646334
chr11_1708225_1709724	chr11	1708225	1709724	1500	7	110255791	LOC110255791	Distal Intergenic	CpG islands	hypo		ASVsDL_D7	11	1744111	1846392	102282	1	XR_002336604.1	-34387	chr11_1708225; chr11_1708236; chr11_1708255; chr11_1708311; chr11_1709685; chr11_1709709; chr11_1709724
chr11_1710823_1710969	chr11	1710823	1710969	147	6	110255791	LOC110255791	Distal Intergenic	CpG shores	hypo		ASVsDL_D7	11	1744111	1846392	102282	1	XR_002336604.1	-33142	chr11_1710823; chr11_1710827; chr11_1710833; chr11_1710874; chr11_1710901; chr11_1710969
chr11_1722218_1722550	chr11	1722218	1722550	333	14	110255791	LOC110255791	Distal Intergenic	CpG shores	hypo	OstVsCon_D21		11	1744111	1846392	102282	1	XR_002336604.1	-21561	chr11_1722218; chr11_1722363; chr11_1722369; chr11_1722373; chr11_1722423; chr11_1722448; chr11_1722452; chr11_1722478; chr11_1722498; chr11_1722517; chr11_1722520; chr11_1722534; chr11_1722538; chr11_1722550
chr11_1722448_1722550	chr11	1722448	1722550	103	9	110255791	LOC110255791	Distal Intergenic	CpG shores	hypo	OstVsCon_D7		11	1744111	1846392	102282	1	XR_002336604.1	-21561	chr11_1722448; chr11_1722452; chr11_1722478; chr11_1722498; chr11_1722517; chr11_1722520; chr11_1722534; chr11_1722538; chr11_1722550
chr11_1796108_1796189	chr11	1796108	1796189	82	6	110255791	LOC110255791	Intron (XR_002336604.1/110255791, intron 1 of 2)	CpG shores	hypo		ASVsDL_D1	11	1744111	1846392	102282	1	XR_002336604.1	51997	chr11_1796108; chr11_1796129; chr11_1796161; chr11_1796184; chr11_1796189
chr11_1819521_1819582	chr11	1819521	1819582	62	9	110255791	LOC110255791	Intron (XR_002336604.1/110255791, intron 1 of 2)	CpG islands	hyper	OstVsCon_D14		11	1744111	1846392	102282	1	XR_002336604.1	75410	chr11_1819521; chr11_1819523; chr11_1819536; chr11_1819570; chr11_1819575; chr11_1819582
chr11_1883079_1883168	chr11	1883079	1883168	90	6	102168089	LOC102168089	Distal Intergenic	CpG islands	hypo		ASVsDL_D14	11	1895215	1964506	69292	2	XR_002336605.1	81338	chr11_1883079; chr11_1883107; chr11_1883137; chr11_1883139; chr11_1883155; chr11_1883168
chr11_1950784_1952299	chr11	1950784	1952299	1516	15	102168089	LOC102168089	Intron (XR_002336605.1/102168089, intron 2 of 3)	CpG shelves	hypo		ASVsDL_D14	11	1895215	1964506	69292	2	XR_002336605.1	12207	chr11_1950784; chr11_1950791; chr11_1952192; chr11_1952194; chr11_1952201; chr11_1952205; chr11_1952209; chr11_1952221; chr11_1952245; chr11_1952247; chr11_1952268; chr11_1952299
chr11_1964577_1964635	chr11	1964577	1964635	59	9	102157477	LOC102157477	Promoter (<=1kb)	CpG islands	hypo	OstVsCon_D1		11	1964561	2039952	75392	1	XR_002336606.1	16	chr11_1964577; chr11_1964581; chr11_1964598; chr11_1964601; chr11_1964604; chr11_1964613; chr11_1964620; chr11_1964632; chr11_1964635
chr11_1988350_1988401	chr11	1988350	1988401	52	6	102157477	LOC102157477	Intron (XR_002336606.1/102157477, intron 2 of 2)	CpG islands	hypo	OstVsCon_D21		11	1964561	2039952	75392	1	XR_002336606.1	23789	chr11_1988350; chr11_1988363; chr11_1988385; chr11_1988388; chr11_1988398; chr11_1988401
chr11_1988363_1991442	chr11	1988363	1991442	3080	6	102157477	LOC102157477	Intron (XR_002336606.1/102157477, intron 2 of 2)	CpG islands	hypo		ASVsDL_D14	11	1964561	2039952	75392	1	XR_002336606.1	23802	chr11_1988363; chr11_1988385; chr11_1988388; chr11_1988398; chr11_1988401; chr11_1991442
chr11_2064114_2064165	chr11	2064114	2064165	52	7	102157477	LOC102157477	Distal Intergenic	CpG islands	hyper		ASVsDL_D14	11	1964561	2039952	75392	1	XR_002336606.1	99553	chr11_2064114; chr11_2064126; chr11_2064140; chr11_2064165
chr11_2151866_2151920	chr11	2151866	2151920	55	7	110255792	LOC110255792	Distal Intergenic	CpG islands	hyper		ASVsDL_D0	11	2201048	2239175	38128	2	XR_002336609.1	87255	chr11_2151866; chr11_2151886; chr11_2151891; chr11_2151905; chr11_2151911; chr11_2151918; chr11_2151920
chr11_2156503_2156592	chr11	2156503	2156592	90	6	110255792	LOC110255792	Distal Intergenic	Other	hypo		ASVsDL_D1	11	2201048	2239175	38128	2	XR_002336609.1	82583	chr11_2156503; chr11_2156543; chr11_2156551; chr11_2156553; chr11_2156559; chr11_2156592
chr11_2333827_2333901	chr11	2333827	2333901	75	9	100623668	SGCG	Promoter (<=1kb)	CpG islands	hyper		ASVsDL_D21	11	2333286	2380054	46769	1	XM_021065460.1	541	chr11_2333827; chr11_2333830; chr11_2333851; chr11_2333868; chr11_2333882; chr11_2333884; chr11_2333893; chr11_2333898; chr11_2333901
chr11_2347793_2347880	chr11	2347793	2347880	88	7	100623668	SGCG	Promoter (<=1kb)	CpG shores	hypo		ASVsDL_D0	11	2348186	2380054	31869	1	XM_013980394.2	-306	chr11_2347793; chr11_2347818; chr11_2347827; chr11_2347829; chr11_2347836; chr11_2347842; chr11_2347880
chr11_2367419_2367493	chr11	2367419	2367493	75	5	100623668	SGCG	Intron (XM_021065454.1/100623668, intron 5 of 6)	CpG shores	hyper	OstVsCon_D14		11	2348186	2380054	31869	1	XM_013980394.2	19233	chr11_2367419; chr11_2367461; chr11_2367476; chr11_2367487; chr11_2367493
chr11_2463386_2463874	chr11	2463386	2463874	489	6	100521146	TNFRSF19	Distal Intergenic	Other	hypo		ASVsDL_D0	11	2469306	2633043	163738	1	XM_021065470.1	-5432	chr11_2463386; chr11_2463400; chr11_2463411; chr11_2463452; chr11_2463837; chr11_2463874
chr11_2631767_2631822	chr11	2631767	2631822	56	6	100521146	TNFRSF19	Exon (XM_021065470.1/100521146, exon 9 of 10)	CpG islands	hypo		ASVsDL_D7	11	2554280	2633043	78764	1	XM_021065469.1	77487	chr11_2631767; chr11_2631773; chr11_2631779; chr11_2631799; chr11_2631814; chr11_2631822
chr11_2682067_2682147	chr11	2682067	2682147	81	4	104796092	MIR9814	Intron (XM_021065471.1/100155148, intron 18 of 18)	CpG shores	hyper		ASVsDL_D1	11	2750363	2750446	84	2	NR_128499.1	68299	chr11_2682067; chr11_2682112; chr11_2682139; chr11_2682147
chr11_2736892_2736967	chr11	2736892	2736967	76	7	104796092	MIR9814	Intron (XM_021065471.1/100155148, intron 16 of 18)	CpG islands	hyper		ASVsDL_D1	11	2750363	2750446	84	2	NR_128499.1	13479	chr11_2736892; chr11_2736901; chr11_2736946; chr11_2736948; chr11_2736964; chr11_2736967
chr11_2759407_2759528	chr11	2759407	2759528	122	10	104796092	MIR9814	Intron (XM_021065471.1/100155148, intron 13 of 18)	CpG islands	hypo		ASVsDL_D14	11	2750363	2750446	84	2	NR_128499.1	-8961	chr11_2759407; chr11_2759419; chr11_2759422; chr11_2759429; chr11_2759444; chr11_2759455; chr11_2759479; chr11_2759495; chr11_2759511; chr11_2759528
chr11_2759419_2759528	chr11	2759419	2759528	110	9	104796092	MIR9814	Intron (XM_021065471.1/100155148, intron 13 of 18)	CpG islands	hypo		ASVsDL_D7	11	2750363	2750446	84	2	NR_128499.1	-8973	chr11_2759419; chr11_2759422; chr11_2759429; chr11_2759444; chr11_2759455; chr11_2759479; chr11_2759528
chr11_2759429_2759479	chr11	2759429	2759479	51	4	104796092	MIR9814	Intron (XM_021065471.1/100155148, intron 13 of 18)	CpG islands	hypo		ASVsDL_D21	11	2750363	2750446	84	2	NR_128499.1	-8983	chr11_2759429; chr11_2759444; chr11_2759455; chr11_2759479
chr11_2760824_2760892	chr11	2760824	2760892	69	5	104796092	MIR9814	Exon (XM_021065471.1/100155148, exon 13 of 19)	CpG islands	hyper	OstVsCon_D21		11	2750363	2750446	84	2	NR_128499.1	-10378	chr11_2760824; chr11_2760827; chr11_2760868; chr11_2760874; chr11_2760892
chr11_2881392_2881451	chr11	2881392	2881451	60	4	100522569	LOC100522569	Intron (XM_021065472.1/100522756, intron 4 of 17)	Other	hypo		ASVsDL_D1	11	2791855	2803526	11672	2	XM_003130884.4	-77866	chr11_2881392; chr11_2881399; chr11_2881418; chr11_2881451
chr11_2883800_2883863	chr11	2883800	2883863	64	7	100522569	LOC100522569	Intron (XM_021065472.1/100522756, intron 4 of 17)	Other	hypo		ASVsDL_D21	11	2791855	2803526	11672	2	XM_003130884.4	-80274	chr11_2883800; chr11_2883802; chr11_2883815; chr11_2883820; chr11_2883823; chr11_2883857; chr11_2883863
chr11_2908689_2908793	chr11	2908689	2908793	105	5	100522569	LOC100522569	Intron (XM_021065472.1/100522756, intron 4 of 17)	Other	hypo		ASVsDL_D7	11	2791855	2803526	11672	2	XM_003130884.4	-105163	chr11_2908689; chr11_2908701; chr11_2908723; chr11_2908736; chr11_2908793
chr11_2975871_2975939	chr11	2975871	2975939	69	6	100624576	AMER2	Intron (XM_021065472.1/100522756, intron 4 of 17)	Other	hyper		ASVsDL_D0	11	3118314	3128420	10107	2	XM_021065473.1	152481	chr11_2975871; chr11_2975891; chr11_2975899; chr11_2975908; chr11_2975935; chr11_2975939
chr11_3028047_3028128	chr11	3028047	3028128	82	5	100624576	AMER2	Intron (XM_021065472.1/100522756, intron 3 of 17)	Other	hypo		ASVsDL_D7	11	3118314	3128420	10107	2	XM_021065473.1	100292	chr11_3028047; chr11_3028074; chr11_3028091; chr11_3028094; chr11_3028128
chr11_3091539_3091596	chr11	3091539	3091596	58	6	100624576	AMER2	Intron (XM_021065472.1/100522756, intron 1 of 17)	Other	hyper		ASVsDL_D21	11	3118314	3128420	10107	2	XM_021065473.1	36824	chr11_3091539; chr11_3091550; chr11_3091584; chr11_3091596
chr11_3298048_3298200	chr11	3298048	3298200	153	5	100523747	LOC100523747	Intron (XM_021065485.1/100523747, intron 1 of 36)	CpG shores	hyper		ASVsDL_D7	11	3302894	3793872	490979	1	XM_021065480.1	-4694	chr11_3298048; chr11_3298144; chr11_3298162; chr11_3298183; chr11_3298200
chr11_3307315_3307474	chr11	3307315	3307474	160	5	100523747	LOC100523747	Promoter (<=1kb)	Other	hyper		ASVsDL_D1	11	3306957	3793872	486916	1	XM_021065489.1	358	chr11_3307315; chr11_3307351; chr11_3307375; chr11_3307392; chr11_3307474
chr11_3420498_3420685	chr11	3420498	3420685	188	7	100523747	LOC100523747	Intron (XM_021065485.1/100523747, intron 19 of 36)	CpG shores	hypo	OstVsCon_D7		11	3353286	3793872	440587	1	XM_021065490.1	67212	chr11_3420498; chr11_3420501; chr11_3420507; chr11_3420517; chr11_3420531; chr11_3420640; chr11_3420685
chr11_3515805_3515856	chr11	3515805	3515856	52	7	100523747	LOC100523747	Intron (XM_021065485.1/100523747, intron 25 of 36)	CpG shelves	hypo	OstVsCon_D21		11	3353286	3793872	440587	1	XM_021065490.1	162519	chr11_3515805; chr11_3515809; chr11_3515817; chr11_3515822; chr11_3515850; chr11_3515856
chr11_3582053_3582109	chr11	3582053	3582109	57	5	100523747	LOC100523747	Intron (XM_021065485.1/100523747, intron 26 of 36)	CpG islands	hyper		ASVsDL_D21	11	3353286	3793872	440587	1	XM_021065490.1	228767	chr11_3582053; chr11_3582059; chr11_3582071; chr11_3582109
chr11_3759773_3759844	chr11	3759773	3759844	72	8	100739731	SHISA2	Intron (XM_021065485.1/100523747, intron 35 of 36)	CpG shelves	hyper		ASVsDL_D0; ASVsDL_D21	11	3806297	3812170	5874	2	XM_003482858.4	52326	chr11_3759773; chr11_3759787; chr11_3759796; chr11_3759808; chr11_3759815; chr11_3759823; chr11_3759825; chr11_3759844
chr11_3987549_3992085	chr11	3987549	3992085	4537	6	100625134	LOC100625134	Intron (XM_021065491.1/100625134, intron 2 of 37)	Other	hyper		ASVsDL_D1	11	3839083	4000588	161506	2	XM_021065491.1	8503	chr11_3987549; chr11_3987557; chr11_3987582; chr11_3992076; chr11_3992085
chr11_4021954_4022044	chr11	4021954	4022044	91	8	100624861	RNF6	Exon (XM_021065495.1/100624861, exon 5 of 5)	CpG islands	hyper		ASVsDL_D0	11	4020752	4031407	10656	2	XM_021065495.1	9363	chr11_4021954; chr11_4021993; chr11_4022011; chr11_4022026; chr11_4022032; chr11_4022044
chr11_4021954_4022151	chr11	4021954	4022151	198	16	100624861	RNF6	Exon (XM_021065495.1/100624861, exon 5 of 5)	CpG islands	hyper		ASVsDL_D21	11	4020752	4031407	10656	2	XM_021065495.1	9256	chr11_4021954; chr11_4021993; chr11_4022011; chr11_4022026; chr11_4022032; chr11_4022038; chr11_4022040; chr11_4022044; chr11_4022098; chr11_4022100; chr11_4022106; chr11_4022116; chr11_4022120; chr11_4022125; chr11_4022151
chr11_4021993_4022044	chr11	4021993	4022044	52	7	100624861	RNF6	Exon (XM_021065495.1/100624861, exon 5 of 5)	CpG islands	hyper		ASVsDL_D1; ASVsDL_D7	11	4020752	4031407	10656	2	XM_021065495.1	9363	chr11_4021993; chr11_4022011; chr11_4022026; chr11_4022032; chr11_4022044; chr11_4022038; chr11_4022040
chr11_4022499_4022551	chr11	4022499	4022551	53	10	100624861	RNF6	Exon (XM_021065495.1/100624861, exon 5 of 5)	CpG islands	hyper		ASVsDL_D7	11	4020752	4031407	10656	2	XM_021065495.1	8856	chr11_4022499; chr11_4022507; chr11_4022511; chr11_4022520; chr11_4022522; chr11_4022532; chr11_4022535; chr11_4022545; chr11_4022548; chr11_4022551
chr11_4023183_4023262	chr11	4023183	4023262	80	15	100624861	RNF6	Exon (XM_021065495.1/100624861, exon 5 of 5)	CpG islands	hyper		ASVsDL_D7	11	4020752	4031407	10656	2	XM_021065495.1	8145	chr11_4023183; chr11_4023194; chr11_4023205; chr11_4023211; chr11_4023215; chr11_4023217; chr11_4023223; chr11_4023227; chr11_4023229; chr11_4023233; chr11_4023238; chr11_4023248; chr11_4023252; chr11_4023262
chr11_4023320_4023492	chr11	4023320	4023492	173	14	100624861	RNF6	Exon (XM_021065495.1/100624861, exon 5 of 5)	CpG islands	hyper		ASVsDL_D7	11	4020752	4031407	10656	2	XM_021065495.1	7915	chr11_4023320; chr11_4023340; chr11_4023346; chr11_4023349; chr11_4023373; chr11_4023402; chr11_4023412; chr11_4023476; chr11_4023478; chr11_4023485; chr11_4023489; chr11_4023492
chr11_4023338_4023412	chr11	4023338	4023412	75	7	100624861	RNF6	Exon (XM_021065495.1/100624861, exon 5 of 5)	CpG islands	hyper		ASVsDL_D14	11	4020752	4031407	10656	2	XM_021065495.1	7995	chr11_4023338; chr11_4023340; chr11_4023346; chr11_4023349; chr11_4023373; chr11_4023402; chr11_4023412
chr11_4211306_4211375	chr11	4211306	4211375	70	4	102162170	LOC102162170	Distal Intergenic	CpG shores	hyper		ASVsDL_D7	11	4226010	4238806	12797	1	XR_002336621.1	-14635	chr11_4211306; chr11_4211337; chr11_4211357; chr11_4211375
chr11_4242613_4242753	chr11	4242613	4242753	141	5	110255794	LOC110255794	Exon (XR_002336622.1/110255794, exon 2 of 3)	CpG islands	hypo	OstVsCon_D7		11	4239463	4261038	21576	1	XR_002336622.1	3150	chr11_4242613; chr11_4242715; chr11_4242721; chr11_4242738; chr11_4242753
chr11_4288558_4288649	chr11	4288558	4288649	92	6	100155782	WASF3	Intron (XM_021065511.1/100155782, intron 1 of 8)	CpG islands	hyper		ASVsDL_D1	11	4284561	4363618	79058	1	XM_021065508.1	3997	chr11_4288558; chr11_4288585; chr11_4288597; chr11_4288615; chr11_4288627; chr11_4288649
chr11_4369750_4369824	chr11	4369750	4369824	75	6	110255795	LOC110255795	Distal Intergenic	CpG shelves	hypo		ASVsDL_D0	11	4389016	4410811	21796	2	XM_021065512.1	40987	chr11_4369750; chr11_4369768; chr11_4369781; chr11_4369789; chr11_4369797; chr11_4369824
chr11_4485362_4485436	chr11	4485362	4485436	75	6	100736641	GPR12	Distal Intergenic	Other	hyper	OstVsCon_D7	ASVsDL_D7	11	4426797	4427953	1157	2	NM_001251818.1	-57409	chr11_4485362; chr11_4485367; chr11_4485384; chr11_4485397; chr11_4485436; chr11_4485416
chr11_4604610_4604671	chr11	4604610	4604671	62	6	100511469	USP12	Distal Intergenic	CpG shores	hyper	OstVsCon_D14		11	4612274	4689791	77518	2	XM_021065513.1	85120	chr11_4604610; chr11_4604634; chr11_4604640; chr11_4604658; chr11_4604660; chr11_4604671
chr11_4674116_4674208	chr11	4674116	4674208	93	7	100511469	USP12	Intron (XM_021065513.1/100511469, intron 1 of 8)	Other	hyper		ASVsDL_D14	11	4612274	4689791	77518	2	XM_021065513.1	15583	chr11_4674116; chr11_4674134; chr11_4674140; chr11_4674168; chr11_4674208
chr11_4886683_4886768	chr11	4886683	4886768	86	5	100156178	MTIF3	Distal Intergenic	Other	hypo	OstVsCon_D7		11	4866017	4880000	13984	2	XM_001926477.7	-6683	chr11_4886683; chr11_4886702; chr11_4886731; chr11_4886739; chr11_4886768
chr11_5000620_5000721	chr11	5000620	5000721	102	7	100510925	LNX2	Intron (XM_013989768.2/100510925, intron 1 of 10)	Other	hyper		ASVsDL_D7	11	4960237	5004186	43950	2	XM_013989768.2	3465	chr11_5000620; chr11_5000639; chr11_5000683; chr11_5000685; chr11_5000689; chr11_5000701; chr11_5000721
chr11_5126908_5126970	chr11	5126908	5126970	63	5	110255798	LOC110255798	Distal Intergenic	Other	hyper	OstVsCon_D7		11	5078971	5115965	36995	2	XR_002336629.1	-10943	chr11_5126908; chr11_5126925; chr11_5126928; chr11_5126957; chr11_5126970
chr11_5147468_5147528	chr11	5147468	5147528	61	6	110255798	LOC110255798	Distal Intergenic	Other	hyper		ASVsDL_D21	11	5078971	5115965	36995	2	XR_002336629.1	-31503	chr11_5147468; chr11_5147502; chr11_5147505; chr11_5147510; chr11_5147522; chr11_5147528
chr11_5244679_5244739	chr11	5244679	5244739	61	5	104796084	MIR9803	Distal Intergenic	CpG islands	hyper	OstVsCon_D1; OstVsCon_D7		11	5223250	5223324	75	2	NR_128485.1	-21355	chr11_5244679; chr11_5244703; chr11_5244715; chr11_5244723; chr11_5244739
chr11_5522046_5522096	chr11	5522046	5522096	51	5	100514180	PAN3	Intron (XM_021065522.1/100514180, intron 5 of 20)	CpG shores	hyper		ASVsDL_D14; ASVsDL_D21	11	5487044	5614458	127415	1	XR_002336631.1	35002	chr11_5522046; chr11_5522051; chr11_5522079; chr11_5522085; chr11_5522096
chr11_5614970_5615029	chr11	5614970	5615029	60	6	100514180	PAN3	Distal Intergenic	CpG shores	hypo	OstVsCon_D21		11	5487044	5614458	127415	1	XR_002336631.1	127926	chr11_5614970; chr11_5614992; chr11_5615015; chr11_5615018; chr11_5615026; chr11_5615029
chr11_5650811_5650897	chr11	5650811	5650897	87	7	396763	FLT1	Intron (XM_001925740.7/396763, intron 17 of 29)	CpG shores	hypo	OstVsCon_D14		11	5705400	5795271	89872	2	XM_021065527.1	144374	chr11_5650811; chr11_5650818; chr11_5650827; chr11_5650837; chr11_5650867; chr11_5650882; chr11_5650897
chr11_5826177_5826269	chr11	5826177	5826269	93	6	396763	FLT1	Distal Intergenic	CpG shores	hyper	OstVsCon_D21		11	5620698	5797095	176398	2	XM_021065525.1	-29082	chr11_5826177; chr11_5826185; chr11_5826188; chr11_5826205; chr11_5826224; chr11_5826269
chr11_6079673_6079731	chr11	6079673	6079731	59	7	100157816	MTUS2	Intron (XM_021065171.1/100157816, intron 2 of 15)	Other	hypo		ASVsDL_D1	11	6042697	6535033	492337	1	XM_021065173.1	36976	chr11_6079673; chr11_6079691; chr11_6079707; chr11_6079711; chr11_6079725; chr11_6079731
chr11_6130299_6130377	chr11	6130299	6130377	79	5	100157816	MTUS2	Intron (XM_021065171.1/100157816, intron 2 of 15)	Other	hypo		ASVsDL_D14	11	6042697	6535033	492337	1	XM_021065173.1	87602	chr11_6130299; chr11_6130308; chr11_6130350; chr11_6130369; chr11_6130377
chr11_6669087_6670053	chr11	6669087	6670053	967	9	503545	SLC7A1	Distal Intergenic	Other	hyper		ASVsDL_D0	11	6538056	6604654	66599	2	NM_001012613.1	-64433	chr11_6669087; chr11_6669112; chr11_6669975; chr11_6669984; chr11_6669993; chr11_6670015; chr11_6670036; chr11_6670049; chr11_6670053
chr11_6755331_6755413	chr11	6755331	6755413	83	7	100517418	UBL3	Intron (XM_021065176.1/100517418, intron 1 of 4)	Other	hypo		ASVsDL_D0	11	6698003	6761006	63004	2	XM_021065176.1	5593	chr11_6755331; chr11_6755337; chr11_6755358; chr11_6755361; chr11_6755403; chr11_6755411; chr11_6755413
chr11_6937004_6937111	chr11	6937004	6937111	108	6	110255800	LOC110255800	Intron (XR_002336641.1/106505250, intron 2 of 11)	CpG shores	hypo	OstVsCon_D21		11	6961062	6969677	8616	2	XR_002336642.1	32566	chr11_6937004; chr11_6937022; chr11_6937044; chr11_6937070; chr11_6937088; chr11_6937111
chr11_6955185_6955272	chr11	6955185	6955272	88	7	110255800	LOC110255800	Intron (XR_002336641.1/106505250, intron 2 of 11)	CpG shores	hypo		ASVsDL_D7	11	6961062	6969677	8616	2	XR_002336642.1	14405	chr11_6955185; chr11_6955223; chr11_6955226; chr11_6955242; chr11_6955247; chr11_6955268; chr11_6955272
chr11_6993619_6993686	chr11	6993619	6993686	68	5	106505250	LOC106505250	Exon (XR_002336641.1/106505250, exon 2 of 12)	Other	hypo	OstVsCon_D1		11	6780713	6995892	215180	2	XR_002336641.1	2206	chr11_6993619; chr11_6993634; chr11_6993668; chr11_6993677; chr11_6993686
chr11_7126178_7126349	chr11	7126178	7126349	172	4	110255292	LOC110255292	Distal Intergenic	Other	hypo	OstVsCon_D14; OstVsCon_D21		11	7102748	7120263	17516	2	XR_002336643.1	-5915	chr11_7126178; chr11_7126206; chr11_7126281; chr11_7126349
chr11_7155729_7155802	chr11	7155729	7155802	74	9	102166670	LOC102166670	Distal Intergenic	CpG islands	hyper		ASVsDL_D7	11	7158285	7168011	9727	2	XR_001299456.2	12209	chr11_7155729; chr11_7155740; chr11_7155743; chr11_7155753; chr11_7155756; chr11_7155770; chr11_7155791; chr11_7155800; chr11_7155802
chr11_7155729_7155802	chr11	7155729	7155802	74	9	102166670	LOC102166670	Distal Intergenic	CpG islands	hypo		ASVsDL_D14	11	7158285	7168011	9727	2	XR_001299456.2	12209	chr11_7155729; chr11_7155740; chr11_7155743; chr11_7155753; chr11_7155756; chr11_7155770; chr11_7155791; chr11_7155800; chr11_7155802
chr11_7155740_7155802	chr11	7155740	7155802	63	8	102166670	LOC102166670	Distal Intergenic	CpG islands	hypo	OstVsCon_D21		11	7158285	7168011	9727	2	XR_001299456.2	12209	chr11_7155740; chr11_7155743; chr11_7155753; chr11_7155756; chr11_7155770; chr11_7155791; chr11_7155800; chr11_7155802
chr11_7165641_7165733	chr11	7165641	7165733	93	7	102166670	LOC102166670	Intron (XR_001299456.2/102166670, intron 1 of 3)	CpG shelves	hyper		ASVsDL_D0	11	7158285	7168011	9727	2	XR_001299456.2	2278	chr11_7165641; chr11_7165683; chr11_7165703; chr11_7165710; chr11_7165722; chr11_7165727; chr11_7165733
chr11_7326916_7328789	chr11	7326916	7328789	1874	4	102157556	USPL1	Intron (XM_021065545.1/102157556, intron 3 of 8)	Other	hyper		ASVsDL_D14	11	7321227	7348803	27577	1	XM_021065548.1	5689	chr11_7326916; chr11_7326924; chr11_7328772; chr11_7328789
chr11_7499356_7499421	chr11	7499356	7499421	66	8	106505256	LOC106505256	Intron (XR_001299473.2/106505256, intron 1 of 2)	CpG islands	hyper		ASVsDL_D7	11	7479887	7512458	32572	2	XR_001299473.2	13037	chr11_7499356; chr11_7499367; chr11_7499370; chr11_7499372; chr11_7499403; chr11_7499421
chr11_7539600_7540301	chr11	7539600	7540301	702	6	100153765	MEDAG	Distal Intergenic	Other	hyper		ASVsDL_D14	11	7545400	7562741	17342	1	XM_013980428.2	-5099	chr11_7539600; chr11_7540226; chr11_7540269; chr11_7540278; chr11_7540288; chr11_7540301
chr11_7540226_7540379	chr11	7540226	7540379	154	7	100153765	MEDAG	Distal Intergenic	Other	hyper		ASVsDL_D21	11	7545400	7562741	17342	1	XM_013980428.2	-5021	chr11_7540226; chr11_7540269; chr11_7540278; chr11_7540288; chr11_7540301; chr11_7540368; chr11_7540379
chr11_7852517_7852582	chr11	7852517	7852582	66	5	100517236	B3GLCT	Intron (XM_021065554.1/100517236, intron 7 of 14)	CpG shores	hyper		ASVsDL_D21	11	7802071	7907052	104982	1	XM_021065553.1	50446	chr11_7852517; chr11_7852536; chr11_7852543; chr11_7852556; chr11_7852582
chr11_8001061_8001111	chr11	8001061	8001111	51	6	100517236	B3GLCT	Distal Intergenic	Other	hypo	OstVsCon_D21		11	7802071	7907052	104982	1	XM_021065553.1	198990	chr11_8001061; chr11_8001088; chr11_8001094; chr11_8001111
chr11_8116003_8116085	chr11	8116003	8116085	83	7	102160691	RXFP2	Distal Intergenic	Other	hypo		ASVsDL_D7	11	8266898	8318551	51654	1	XM_021065556.1	-150813	chr11_8116003; chr11_8116024; chr11_8116030; chr11_8116042; chr11_8116047; chr11_8116050; chr11_8116085
chr11_8244180_8244266	chr11	8244180	8244266	87	8	102160691	RXFP2	Distal Intergenic	CpG islands	hyper		ASVsDL_D1	11	8266898	8318551	51654	1	XM_021065556.1	-22632	chr11_8244180; chr11_8244197; chr11_8244211; chr11_8244225; chr11_8244231; chr11_8244234; chr11_8244242; chr11_8244266
chr11_8284297_8284395	chr11	8284297	8284395	99	5	102160691	RXFP2	Intron (XM_021065556.1/102160691, intron 2 of 17)	Other	hyper		ASVsDL_D1	11	8266898	8321021	54124	1	XM_021065555.1	17399	chr11_8284297; chr11_8284309; chr11_8284313; chr11_8284366; chr11_8284395
chr11_8408955_8409044	chr11	8408955	8409044	90	5	110255743	LOC110255743	Intron (XR_002336486.1/110255743, intron 1 of 2)	Other	hypo	OstVsCon_D7		11	8343229	8474649	131421	1	XR_002336485.1	65726	chr11_8408955; chr11_8408977; chr11_8408995; chr11_8409016; chr11_8409044
chr11_8561217_8561295	chr11	8561217	8561295	79	4	100155799	FRY	Intron (XM_021065177.1/100155799, intron 1 of 64)	Other	hyper		ASVsDL_D1; ASVsDL_D21	11	8518514	8765089	246576	1	XM_021065177.1	42703	chr11_8561217; chr11_8561234; chr11_8561242; chr11_8561295
chr11_8858720_8858778	chr11	8858720	8858778	59	5	100153367	N4BP2L1	Distal Intergenic	Other	hypo		ASVsDL_D0; ASVsDL_D14	11	8860777	8889982	29206	2	XM_021065183.1	31204	chr11_8858720; chr11_8858745; chr11_8858759; chr11_8858761; chr11_8858778
chr11_10430520_10433312	chr11	10430520	10433312	2793	5	100156440	RFC3	Intron (XR_002336478.1/100156440, intron 13 of 15)	Other	hyper		ASVsDL_D7	11	10146485	10165196	18712	1	NM_001190192.1	284035	chr11_10430520; chr11_10430529; chr11_10433273; chr11_10433295; chr11_10433312
chr11_10956542_10956622	chr11	10956542	10956622	81	4	102159559	LOC102159559	Intron (XR_002336491.1/102159559, intron 7 of 17)	CpG shelves	hyper		ASVsDL_D14; ASVsDL_D21	11	10464447	11084641	620195	2	XR_002336491.1	128019	chr11_10956542; chr11_10956589; chr11_10956616; chr11_10956622
chr11_11116315_11116429	chr11	11116315	11116429	115	7	100521513	NBEA	Intron (XM_021065194.1/100521513, intron 1 of 59)	Other	hypo	OstVsCon_D14		11	11085082	11722859	637778	1	XM_021065206.1	31233	chr11_11116315; chr11_11116332; chr11_11116335; chr11_11116381; chr11_11116384; chr11_11116401; chr11_11116429
chr11_11789726_11789797	chr11	11789726	11789797	72	5	100623824	DCLK1	Distal Intergenic	Other	hyper		ASVsDL_D1	11	11815258	11896059	80802	2	XM_021065212.1	106262	chr11_11789726; chr11_11789737; chr11_11789745; chr11_11789749; chr11_11789797
chr11_12026098_12026156	chr11	12026098	12026156	59	8	100623824	DCLK1	Intron (XM_021065209.1/100623824, intron 3 of 16)	Other	hyper		ASVsDL_D1	11	11815258	12155276	340019	2	XM_021065209.1	129120	chr11_12026098; chr11_12026103; chr11_12026118; chr11_12026124; chr11_12026147; chr11_12026154; chr11_12026156
chr11_12181879_12182056	chr11	12181879	12182056	178	4	100623824	DCLK1	Distal Intergenic	Other	hypo		ASVsDL_D14	11	11880337	12159085	278749	2	XM_005668337.2	-22794	chr11_12181879; chr11_12182040; chr11_12182053; chr11_12182056
chr11_12251864_12254006	chr11	12251864	12254006	2143	5	100624094	LOC100624094	Intron (XM_021065387.1/100624094, intron 10 of 19)	CpG shores	hyper		ASVsDL_D14	11	12203100	12309725	106626	2	XM_021065387.1	55719	chr11_12251864; chr11_12253924; chr11_12253947; chr11_12253962; chr11_12254006
chr11_12280249_12280346	chr11	12280249	12280346	98	8	100624094	LOC100624094	Intron (XM_021065387.1/100624094, intron 6 of 19)	Other	hyper	OstVsCon_D21		11	12203100	12309725	106626	2	XM_021065387.1	29379	chr11_12280249; chr11_12280267; chr11_12280269; chr11_12280275; chr11_12280301; chr11_12280326; chr11_12280338; chr11_12280346
chr11_12685454_12685533	chr11	12685454	12685533	80	8	110255804	LOC110255804	Intron (XM_013980439.2/100155648, intron 1 of 6)	CpG shelves	hypo		ASVsDL_D0; ASVsDL_D1; ASVsDL_D7	11	12695712	12699965	4254	2	XR_002336659.1	14432	chr11_12685454; chr11_12685462; chr11_12685495; chr11_12685500; chr11_12685507; chr11_12685509; chr11_12685526; chr11_12685533
chr11_12718218_12718311	chr11	12718218	12718311	94	4	100153584	SMAD9	Intron (NM_001195510.1/100153584, intron 2 of 4)	CpG shores	hypo		ASVsDL_D7	11	12705652	12727981	22330	2	NM_001195510.1	9670	chr11_12718218; chr11_12718254; chr11_12718286; chr11_12718311
chr11_13468596_13468651	chr11	13468596	13468651	56	8	100157635	TRPC4	Intron (XM_021065110.1/100157635, intron 1 of 10)	Other	hypo	OstVsCon_D21		11	13300556	13459198	158643	2	NM_001145868.1	-9398	chr11_13468596; chr11_13468601; chr11_13468604; chr11_13468610; chr11_13468629; chr11_13468637; chr11_13468642; chr11_13468651
chr11_13607392_13607487	chr11	13607392	13607487	96	5	100157635	TRPC4	Intron (XM_021065265.1/100522509, intron 3 of 9)	Other	hyper		ASVsDL_D0	11	13300288	13519001	218714	2	XM_021065112.1	-88391	chr11_13607392; chr11_13607432; chr11_13607448; chr11_13607458; chr11_13607487
chr11_14519629_14522262	chr11	14519629	14522262	2634	5	100624925	LHFPL6	Intron (XM_005668366.3/100624925, intron 2 of 3)	Other	hypo	OstVsCon_D21		11	14319420	14550142	230723	2	XM_005668366.3	27880	chr11_14519629; chr11_14519641; chr11_14519678; chr11_14519696; chr11_14522262
chr11_14559561_14561994	chr11	14559561	14561994	2434	6	100624925	LHFPL6	5' UTR	Other	hypo		ASVsDL_D0	11	14319420	14550561	231142	2	XM_005668368.3	-9000	chr11_14559561; chr11_14559600; chr11_14559614; chr11_14559641; chr11_14559647; chr11_14561994
chr11_14656024_14656093	chr11	14656024	14656093	70	4	100526131	COG6	Intron (XR_002336515.1/100526131, intron 17 of 21)	Other	hyper		ASVsDL_D0	11	14576218	14648364	72147	1	XM_021065268.1	79806	chr11_14656024; chr11_14656052; chr11_14656086; chr11_14656093
chr11_14950082_14950161	chr11	14950082	14950161	80	8	102159588	LOC102159588	Intron (XR_002336533.1/102159588, intron 1 of 6)	Other	hyper	OstVsCon_D7		11	14728270	14953801	225532	2	XR_002336533.1	3640	chr11_14950082; chr11_14950096; chr11_14950123; chr11_14950128; chr11_14950135; chr11_14950137; chr11_14950161
chr11_15015573_15018254	chr11	15015573	15018254	2682	6	102159588	LOC102159588	Distal Intergenic	CpG islands	hypo	OstVsCon_D7		11	14728270	14953801	225532	2	XR_002336533.1	-61772	chr11_15015573; chr11_15015577; chr11_15015581; chr11_15015585; chr11_15015588; chr11_15018254
chr11_15111052_15111265	chr11	15111052	15111265	214	4	102159588	LOC102159588	Distal Intergenic	Other	hypo	OstVsCon_D14		11	14728270	14953801	225532	2	XR_002336533.1	-157251	chr11_15111052; chr11_15111131; chr11_15111249; chr11_15111265
chr11_15287936_15287988	chr11	15287936	15287988	53	5	397077	FOXO1	Distal Intergenic	Other	hyper		ASVsDL_D1	11	15317222	15410059	92838	2	XM_021065269.1	122071	chr11_15287936; chr11_15287939; chr11_15287949; chr11_15287969; chr11_15287988
chr11_15299331_15299658	chr11	15299331	15299658	328	6	397077	FOXO1	Distal Intergenic	Other	hyper		ASVsDL_D14	11	15317222	15410059	92838	2	XM_021065269.1	110401	chr11_15299331; chr11_15299367; chr11_15299394; chr11_15299502; chr11_15299647; chr11_15299658
chr11_15302958_15303016	chr11	15302958	15303016	59	5	397077	FOXO1	Distal Intergenic	Other	hypo		ASVsDL_D14	11	15317222	15410059	92838	2	XM_021065269.1	107043	chr11_15302958; chr11_15302990; chr11_15302997; chr11_15302999; chr11_15303016
chr11_15731977_15732057	chr11	15731977	15732057	81	6	100513172	VPS36	Promoter (<=1kb)	CpG islands	hyper		ASVsDL_D1	11	15701370	15731767	30398	2	XM_021065573.1	-210	chr11_15731977; chr11_15731986; chr11_15732010; chr11_15732024; chr11_15732038; chr11_15732057
chr11_16033028_16033188	chr11	16033028	16033188	161	7	106505279	LOC106505279	Intron (XM_021065295.1/102163801, intron 3 of 9)	Other	hypo		ASVsDL_D14	11	16021127	16034650	13524	1	XM_021065304.1	11901	chr11_16033028; chr11_16033030; chr11_16033034; chr11_16033108; chr11_16033124; chr11_16033146; chr11_16033188
chr11_16033108_16033188	chr11	16033108	16033188	81	4	106505279	LOC106505279	Intron (XM_021065295.1/102163801, intron 3 of 9)	Other	hypo		ASVsDL_D0	11	16021127	16034650	13524	1	XM_021065304.1	11981	chr11_16033108; chr11_16033124; chr11_16033146; chr11_16033188
chr11_16044005_16044099	chr11	16044005	16044099	95	4	102163801	LOC102163801	Intron (XM_021065295.1/102163801, intron 3 of 9)	CpG shelves	hyper		ASVsDL_D1; ASVsDL_D7	11	16047848	16088172	40325	1	XM_021065300.1	-3749	chr11_16044005; chr11_16044008; chr11_16044043; chr11_16044099
chr11_16079964_16080050	chr11	16079964	16080050	87	5	102163801	LOC102163801	Intron (XM_021065295.1/102163801, intron 5 of 9)	Other	hyper		ASVsDL_D7	11	16047848	16088172	40325	1	XM_021065300.1	32116	chr11_16079964; chr11_16079979; chr11_16080010; chr11_16080033; chr11_16080050
chr11_16092938_16093007	chr11	16092938	16093007	70	6	110255753	LOC110255753	3' UTR	CpG islands	hyper		ASVsDL_D14	11	16127107	16129024	1918	2	XR_002336543.1	36017	chr11_16092938; chr11_16092946; chr11_16092954; chr11_16092959; chr11_16092968; chr11_16093007
chr11_16748731_16748794	chr11	16748731	16748794	64	8	110255806	LOC110255806	Exon (XR_002336661.1/110255806, exon 1 of 3)	CpG islands	hypo	OstVsCon_D7; OstVsCon_D14; OstVsCon_D21		11	16744167	16768469	24303	1	XR_002336661.1	4564	chr11_16748731; chr11_16748739; chr11_16748761; chr11_16748768; chr11_16748771; chr11_16748776; chr11_16748787; chr11_16748794
chr11_17031144_17031194	chr11	17031144	17031194	51	6	102165785	LOC102165785	Intron (XR_002336666.1/110255810, intron 2 of 2)	Other	hyper		ASVsDL_D21	11	17049798	17058769	8972	1	XR_001299554.2	-18604	chr11_17031144; chr11_17031147; chr11_17031156; chr11_17031169; chr11_17031172; chr11_17031194
chr11_17035237_17039809	chr11	17035237	17039809	4573	7	102165785	LOC102165785	Intron (XR_002336666.1/110255810, intron 2 of 2)	Other	hypo		ASVsDL_D0	11	17049798	17058769	8972	1	XR_001299554.2	-9989	chr11_17035237; chr11_17039741; chr11_17039747; chr11_17039779; chr11_17039786; chr11_17039805; chr11_17039809
chr11_17624183_17624260	chr11	17624183	17624260	78	8	102166061	LOC102166061	Intron (XR_002336665.1/102166061, intron 4 of 4)	Other	hypo	OstVsCon_D1		11	17568037	17653511	85475	2	XR_002336665.1	29251	chr11_17624183; chr11_17624186; chr11_17624219; chr11_17624224; chr11_17624232; chr11_17624251; chr11_17624257; chr11_17624260
chr11_17632569_17632631	chr11	17632569	17632631	63	8	102166061	LOC102166061	Intron (XR_002336665.1/102166061, intron 4 of 4)	Other	hyper		ASVsDL_D0	11	17568037	17653511	85475	2	XR_002336665.1	20880	chr11_17632569; chr11_17632578; chr11_17632581; chr11_17632586; chr11_17632598; chr11_17632604; chr11_17632625; chr11_17632631
chr11_17688343_17689052	chr11	17688343	17689052	710	9	102166061	LOC102166061	Distal Intergenic	CpG shores	hyper	OstVsCon_D1		11	17568037	17653511	85475	2	XR_002336665.1	-34832	chr11_17688343; chr11_17688345; chr11_17688351; chr11_17688357; chr11_17688948; chr11_17689034; chr11_17689037; chr11_17689039; chr11_17689052
chr11_17975522_17975682	chr11	17975522	17975682	161	5	396715	KPNA3	Intron (NM_001190230.1/396715, intron 1 of 16)	Other	hyper	OstVsCon_D14		11	17992031	18033818	41788	1	XM_021065152.1	-16349	chr11_17975522; chr11_17975656; chr11_17975673; chr11_17975675; chr11_17975682
chr11_18228098_18228159	chr11	18228098	18228159	62	5	100518446	PHF11	Intron (XM_013980495.2/100518446, intron 3 of 8)	Other	hypo	OstVsCon_D21		11	18205156	18251971	46816	2	NM_001244327.1	23812	chr11_18228098; chr11_18228105; chr11_18228125; chr11_18228143; chr11_18228159
chr11_18259081_18259152	chr11	18259081	18259152	72	6	100518446	PHF11	Intron (XM_013980512.2/100157885, intron 9 of 10)	Other	hyper	OstVsCon_D7		11	18205073	18252082	47010	2	XM_013980496.2	-6999	chr11_18259081; chr11_18259106; chr11_18259119; chr11_18259126; chr11_18259145; chr11_18259152
chr11_18948997_18949190	chr11	18948997	18949190	194	11	397243	CYSLTR2	Distal Intergenic	Other	hypo	OstVsCon_D14		11	18988665	19011015	22351	2	NM_214130.2	61825	chr11_18948997; chr11_18949021; chr11_18949030; chr11_18949037; chr11_18949053; chr11_18949065; chr11_18949067; chr11_18949158; chr11_18949161; chr11_18949190
chr11_19191344_19191399	chr11	19191344	19191399	56	4	100738399	LPAR6	Intron (XM_013992198.2/100151828, intron 25 of 26)	Other	hyper		ASVsDL_D1	11	19216305	19220913	4609	1	XM_003482887.4	-24906	chr11_19191344; chr11_19191353; chr11_19191378; chr11_19191399
chr11_19258622_19258700	chr11	19258622	19258700	79	6	100738399	LPAR6	Intron (XM_013992198.2/100151828, intron 11 of 26)	Other	hypo		ASVsDL_D14	11	19216305	19220913	4609	1	XM_003482887.4	42317	chr11_19258622; chr11_19258627; chr11_19258639; chr11_19258645; chr11_19258672; chr11_19258700
chr11_19523941_19524137	chr11	19523941	19524137	197	8	110255811	LOC110255811	Distal Intergenic	Other	hypo	OstVsCon_D1; OstVsCon_D7; OstVsCon_D14; OstVsCon_D21		11	19544707	19549966	5260	1	XR_002336671.1	-20570	chr11_19523941; chr11_19523981; chr11_19523999; chr11_19524012; chr11_19524033; chr11_19524055; chr11_19524134; chr11_19524137
chr11_19547698_19550217	chr11	19547698	19550217	2520	4	100520327	MED4	Promoter (1-2kb)	CpG shores	hyper		ASVsDL_D1; ASVsDL_D7	11	19551858	19566915	15058	1	XM_013978727.2	-1641	chr11_19547698; chr11_19550190; chr11_19550211; chr11_19550217
chr11_20215985_20216094	chr11	20215985	20216094	110	4	106505291	LOC106505291	Intron (XR_001299568.2/106505291, intron 3 of 4)	Other	hypo		ASVsDL_D0	11	20184609	20232724	48116	2	XR_001299568.2	16630	chr11_20215985; chr11_20216026; chr11_20216071; chr11_20216094
chr11_20312218_20312274	chr11	20312218	20312274	57	6	106505291	LOC106505291	Distal Intergenic	Other	hyper		ASVsDL_D0	11	20184609	20232724	48116	2	XR_001299568.2	-79494	chr11_20312218; chr11_20312227; chr11_20312230; chr11_20312235; chr11_20312247; chr11_20312274
chr11_20915704_20915792	chr11	20915704	20915792	89	8	100521036	LRCH1	Distal Intergenic	Other	hypo		ASVsDL_D0	11	20703141	20906743	203603	2	XM_021065587.1	-8961	chr11_20915704; chr11_20915735; chr11_20915746; chr11_20915749; chr11_20915760; chr11_20915788; chr11_20915790; chr11_20915792
chr11_20915735_20915792	chr11	20915735	20915792	58	7	100521036	LRCH1	Distal Intergenic	Other	hypo		ASVsDL_D7; ASVsDL_D21	11	20703141	20906743	203603	2	XM_021065587.1	-8992	chr11_20915735; chr11_20915746; chr11_20915749; chr11_20915760; chr11_20915788; chr11_20915790; chr11_20915792
chr11_21046338_21046433	chr11	21046338	21046433	96	6	100522757	RUBCNL	Distal Intergenic	Other	hypo		ASVsDL_D0	11	21013845	21036429	22585	1	XM_003130982.6	32493	chr11_21046338; chr11_21046386; chr11_21046389; chr11_21046394; chr11_21046406; chr11_21046433
chr11_21960477_21960668	chr11	21960477	21960668	192	19	110255815	LOC110255815	Distal Intergenic	CpG islands	hypo		ASVsDL_D1	11	21968890	21971960	3071	1	XR_002336676.1	-8222	chr11_21960477; chr11_21960498; chr11_21960505; chr11_21960513; chr11_21960518; chr11_21960520; chr11_21960527; chr11_21960552; chr11_21960557; chr11_21960559; chr11_21960568; chr11_21960572; chr11_21960610; chr11_21960615; chr11_21960633; chr11_21960642; chr11_21960655; chr11_21960666; chr11_21960668
chr11_21960520_21960572	chr11	21960520	21960572	53	7	110255815	LOC110255815	Distal Intergenic	CpG islands	hypo		ASVsDL_D0	11	21968890	21971960	3071	1	XR_002336676.1	-8318	chr11_21960520; chr11_21960527; chr11_21960552; chr11_21960557; chr11_21960559; chr11_21960568; chr11_21960572
chr11_22075145_22075256	chr11	22075145	22075256	112	5	100626776	KCTD4	Exon (XM_021065608.1/100626776, exon 3 of 3)	Other	hypo		ASVsDL_D14	11	22063754	22076501	12748	1	XM_021065609.1	11391	chr11_22075145; chr11_22075162; chr11_22075172; chr11_22075233; chr11_22075256
chr11_22170868_22170990	chr11	22170868	22170990	123	5	100626869	GTF2F2	Distal Intergenic	Other	hypo		ASVsDL_D1	11	21987410	22144921	157512	2	NM_001243628.1	-25947	chr11_22170868; chr11_22170873; chr11_22170884; chr11_22170950; chr11_22170990
chr11_22410276_22410329	chr11	22410276	22410329	54	6	110255767	LOC110255767	Distal Intergenic	Other	hyper		ASVsDL_D21	11	22376333	22382919	6587	1	XR_002336576.1	33943	chr11_22410276; chr11_22410288; chr11_22410295; chr11_22410322; chr11_22410327; chr11_22410329
chr11_22759850_22759922	chr11	22759850	22759922	73	5	106504680	LOC106504680	Distal Intergenic	Other	hypo		ASVsDL_D7	11	22813967	22827719	13753	1	XR_001298343.2	-54045	chr11_22759850; chr11_22759899; chr11_22759902; chr11_22759915; chr11_22759922
chr11_22953532_22953590	chr11	22953532	22953590	59	5	102167197	LOC102167197	Distal Intergenic	Other	hypo	OstVsCon_D1		11	22782362	22921821	139460	2	XR_002336681.1	-31711	chr11_22953532; chr11_22953559; chr11_22953564; chr11_22953573; chr11_22953590
chr11_23524300_23524402	chr11	23524300	23524402	103	6	100525605	ENOX1	Intron (XM_021065348.1/100525605, intron 3 of 18)	Other	hyper		ASVsDL_D1	11	23565530	23894763	329234	1	XM_021065355.1	-41128	chr11_23524300; chr11_23524338; chr11_23524347; chr11_23524375; chr11_23524396; chr11_23524402
chr11_23629149_23630960	chr11	23629149	23630960	1812	6	106505299	LOC106505299	Promoter (<=1kb)	Other	hypo	OstVsCon_D14		11	23627000	23629144	2145	2	XR_001299577.2	-5	chr11_23629149; chr11_23629154; chr11_23629213; chr11_23629251; chr11_23629259; chr11_23630960
chr11_23652322_23656588	chr11	23652322	23656588	4267	5	100525605	ENOX1	Intron (XM_021065348.1/100525605, intron 7 of 18)	Other	hyper		ASVsDL_D1	11	23661674	23894763	233090	1	XM_021065358.1	-5086	chr11_23652322; chr11_23652354; chr11_23656580; chr11_23656585; chr11_23656588
chr11_23691447_23691497	chr11	23691447	23691497	51	5	100525605	ENOX1	Intron (XM_021065348.1/100525605, intron 7 of 18)	Other	hyper		ASVsDL_D0; ASVsDL_D1	11	23709063	23894763	185701	1	XM_021065359.1	-17566	chr11_23691447; chr11_23691460; chr11_23691462; chr11_23691472; chr11_23691497
chr11_23711645_23711757	chr11	23711645	23711757	113	8	100525605	ENOX1	Intron (XM_021065348.1/100525605, intron 9 of 18)	Other	hyper		ASVsDL_D7	11	23709063	23894763	185701	1	XM_021065359.1	2582	chr11_23711645; chr11_23711651; chr11_23711680; chr11_23711687; chr11_23711712; chr11_23711719; chr11_23711721; chr11_23711757
chr11_23711680_23711757	chr11	23711680	23711757	78	6	100525605	ENOX1	Intron (XM_021065348.1/100525605, intron 9 of 18)	Other	hyper		ASVsDL_D14	11	23709063	23894763	185701	1	XM_021065359.1	2617	chr11_23711680; chr11_23711712; chr11_23711719; chr11_23711721; chr11_23711757
chr11_23763764_23763828	chr11	23763764	23763828	65	7	100525605	ENOX1	Intron (XM_021065348.1/100525605, intron 13 of 18)	Other	hyper		ASVsDL_D0	11	23709063	23894763	185701	1	XM_021065359.1	54701	chr11_23763764; chr11_23763770; chr11_23763795; chr11_23763797; chr11_23763802; chr11_23763811; chr11_23763828
chr11_23784745_23784829	chr11	23784745	23784829	85	6	100525605	ENOX1	Intron (XM_021065348.1/100525605, intron 14 of 18)	Other	hyper		ASVsDL_D7; ASVsDL_D14	11	23709063	23894763	185701	1	XM_021065359.1	75682	chr11_23784745; chr11_23784765; chr11_23784780; chr11_23784782; chr11_23784816; chr11_23784829
chr11_23921959_23922024	chr11	23921959	23922024	66	6	100154106	DNAJC15	Distal Intergenic	Other	hyper		ASVsDL_D7	11	24011530	24087156	75627	2	XM_001925120.7	165132	chr11_23921959; chr11_23921984; chr11_23921991; chr11_23921998; chr11_23922000; chr11_23922024
chr11_23976693_23976760	chr11	23976693	23976760	68	6	100154106	DNAJC15	Distal Intergenic	Other	hyper	OstVsCon_D14		11	24011530	24087156	75627	2	XM_001925120.7	110396	chr11_23976693; chr11_23976712; chr11_23976720; chr11_23976732; chr11_23976760
chr11_24140387_24140512	chr11	24140387	24140512	126	7	100625050	EPSTI1	Intron (XM_003482896.4/100625050, intron 2 of 10)	Other	hyper		ASVsDL_D21	11	24117010	24216219	99210	1	XM_021065622.1	23377	chr11_24140387; chr11_24140416; chr11_24140421; chr11_24140423; chr11_24140430; chr11_24140490; chr11_24140512
chr11_24140416_24140512	chr11	24140416	24140512	97	6	100625050	EPSTI1	Intron (XM_003482896.4/100625050, intron 2 of 10)	Other	hyper		ASVsDL_D7; ASVsDL_D14	11	24117010	24216219	99210	1	XM_021065622.1	23406	chr11_24140416; chr11_24140421; chr11_24140423; chr11_24140430; chr11_24140490; chr11_24140512
chr11_24336815_24339508	chr11	24336815	24339508	2694	4	100157364	FAM216B	Distal Intergenic	Other	hypo		ASVsDL_D0	11	24313601	24321943	8343	2	XM_005656847.3	-14872	chr11_24336815; chr11_24339493; chr11_24339497; chr11_24339508
chr11_24437526_24437600	chr11	24437526	24437600	75	6	100037976	TNFSF11	Distal Intergenic	Other	hyper		ASVsDL_D1	11	24468011	24505421	37411	2	XM_001925694.6	67821	chr11_24437526; chr11_24437533; chr11_24437564; chr11_24437566; chr11_24437597; chr11_24437600
chr11_24879979_24881603	chr11	24879979	24881603	1625	6	100157742	DGKH	Intron (XM_021065624.1/100157742, intron 4 of 31)	Other	hypo		ASVsDL_D0	11	24772396	24970928	198533	2	XM_021065624.1	89325	chr11_24879979; chr11_24879982; chr11_24879987; chr11_24879999; chr11_24880005; chr11_24881603
chr11_25174558_25174651	chr11	25174558	25174651	94	5	100511470	VWA8	Intron (XM_021065625.1/100511470, intron 12 of 47)	Other	hypo	OstVsCon_D1		11	25064780	25455287	390508	1	XM_021065625.1	109778	chr11_25174558; chr11_25174587; chr11_25174606; chr11_25174612; chr11_25174651
chr11_25563331_25563396	chr11	25563331	25563396	66	5	100158125	NAA16	Intron (XM_021065626.1/100158125, intron 9 of 20)	Other	hyper		ASVsDL_D1; ASVsDL_D7; ASVsDL_D14	11	25529466	25589582	60117	2	XM_021065631.1	26186	chr11_25563331; chr11_25563358; chr11_25563377; chr11_25563381; chr11_25563396
chr11_25706016_25706096	chr11	25706016	25706096	81	12	100154105	LOC100154105	Promoter (1-2kb)	CpG islands	hypo		ASVsDL_D7	11	25704933	25710994	6062	1	XM_001924950.6	1083	chr11_25706016; chr11_25706028; chr11_25706040; chr11_25706052; chr11_25706064; chr11_25706069; chr11_25706078; chr11_25706082; chr11_25706087; chr11_25706091; chr11_25706096
chr11_25989385_25989465	chr11	25989385	25989465	81	8	100737209	CNMD	Intron (XM_021065644.1/100737209, intron 2 of 6)	Other	hyper		ASVsDL_D14	11	25959192	25994769	35578	2	XM_021065644.1	5304	chr11_25989385; chr11_25989410; chr11_25989412; chr11_25989417; chr11_25989426; chr11_25989443; chr11_25989465
chr11_26102136_26102200	chr11	26102136	26102200	65	6	100155738	LOC100155738	Distal Intergenic	Other	hyper	OstVsCon_D7		11	26127398	26133481	6084	2	XM_003131007.5	31281	chr11_26102136; chr11_26102167; chr11_26102169; chr11_26102174; chr11_26102181; chr11_26102200
chr11_26157976_26158068	chr11	26157976	26158068	93	6	100155738	LOC100155738	Distal Intergenic	Other	hypo	OstVsCon_D21	ASVsDL_D14	11	26127398	26133481	6084	2	XM_013980572.2	-24495	chr11_26157976; chr11_26157997; chr11_26158003; chr11_26158020; chr11_26158023; chr11_26158068
chr11_26403537_26403606	chr11	26403537	26403606	70	7	100737320	OLFM4	Distal Intergenic	Other	hypo	OstVsCon_D1		11	26252948	26375531	122584	1	XM_003482903.4	150589	chr11_26403537; chr11_26403539; chr11_26403559; chr11_26403561; chr11_26403568; chr11_26403600; chr11_26403606
chr11_30764027_30764113	chr11	30764027	30764113	87	6	106505305	LOC106505305	Distal Intergenic	Other	hypo	OstVsCon_D1		11	30535292	30548830	13539	2	XR_001299590.2	-215197	chr11_30764027; chr11_30764058; chr11_30764060; chr11_30764065; chr11_30764074; chr11_30764113
chr11_31360034_31360089	chr11	31360034	31360089	56	6	106505305	LOC106505305	Distal Intergenic	Other	hyper		ASVsDL_D14	11	30535292	30548830	13539	2	XR_001299590.2	-811204	chr11_31360034; chr11_31360073; chr11_31360075; chr11_31360082; chr11_31360087; chr11_31360089
chr11_31395636_31395700	chr11	31395636	31395700	65	5	106505305	LOC106505305	Distal Intergenic	Other	hyper		ASVsDL_D21	11	30535292	30548830	13539	2	XR_001299590.2	-846806	chr11_31395636; chr11_31395661; chr11_31395675; chr11_31395683; chr11_31395700
chr11_33162046_33162099	chr11	33162046	33162099	54	7	100153172	TDRD3	Distal Intergenic	Other	hypo	OstVsCon_D14	ASVsDL_D14	11	33257556	33440131	182576	1	XM_005668459.3	-95457	chr11_33162046; chr11_33162051; chr11_33162054; chr11_33162060; chr11_33162087; chr11_33162092; chr11_33162099
chr11_36164272_36164330	chr11	36164272	36164330	59	6	110255825	LOC110255825	Distal Intergenic	Other	hyper		ASVsDL_D14	11	37030579	37035278	4700	2	XR_002336688.1	870948	chr11_36164272; chr11_36164297; chr11_36164299; chr11_36164313; chr11_36164330
chr11_37849756_37849827	chr11	37849756	37849827	72	6	106506534	LOC106506534	Distal Intergenic	Other	hyper		ASVsDL_D1	11	38188894	38207206	18313	1	XM_021065397.1	-339067	chr11_37849756; chr11_37849763; chr11_37849794; chr11_37849802; chr11_37849821; chr11_37849827
chr11_37849763_37849827	chr11	37849763	37849827	65	5	106506534	LOC106506534	Distal Intergenic	Other	hyper		ASVsDL_D0; ASVsDL_D7	11	38188894	38207206	18313	1	XM_021065397.1	-339067	chr11_37849763; chr11_37849794; chr11_37849802; chr11_37849821; chr11_37849827
chr11_39034524_39034604	chr11	39034524	39034604	81	8	102163487	LOC102163487	Intron (XM_021065363.1/106505308, intron 3 of 4)	Other	hyper	OstVsCon_D14		11	38701524	38719375	17852	1	XR_002336556.1	333000	chr11_39034524; chr11_39034530; chr11_39034555; chr11_39034562; chr11_39034569; chr11_39034571; chr11_39034588; chr11_39034604
chr11_42214986_42215053	chr11	42214986	42215053	68	4	100520632	KLHL1	Intron (XM_003131017.4/100520632, intron 4 of 10)	Other	hyper		ASVsDL_D0; ASVsDL_D7; ASVsDL_D21	11	42033842	42420919	387078	2	XM_003131017.4	205866	chr11_42214986; chr11_42215013; chr11_42215021; chr11_42215053
chr11_44098625_44098766	chr11	44098625	44098766	142	4	106505309	LOC106505309	Intron (XM_001924267.6/100156238, intron 1 of 10)	Other	hyper		ASVsDL_D1	11	44186387	44219087	32701	1	XR_002336559.1	-87621	chr11_44098625; chr11_44098632; chr11_44098649; chr11_44098766
chr11_44781475_44781560	chr11	44781475	44781560	86	8	102164197	LOC102164197	Distal Intergenic	Other	hyper	OstVsCon_D14		11	44807715	44816252	8538	2	XR_002336689.1	34692	chr11_44781475; chr11_44781491; chr11_44781508; chr11_44781510; chr11_44781516; chr11_44781523; chr11_44781529; chr11_44781560
chr11_45280252_45280310	chr11	45280252	45280310	59	4	100038005	KLF5	Intron (XM_021065659.1/100622391, intron 15 of 17)	Other	hyper		ASVsDL_D1; ASVsDL_D7; ASVsDL_D14; ASVsDL_D21	11	45370009	45386673	16665	1	NM_001097489.1	-89699	chr11_45280252; chr11_45280279; chr11_45280284; chr11_45280310
chr11_45511478_45511542	chr11	45511478	45511542	65	5	100038005	KLF5	Distal Intergenic	Other	hypo		ASVsDL_D1	11	45370009	45386673	16665	1	NM_001097489.1	141469	chr11_45511478; chr11_45511511; chr11_45511516; chr11_45511525; chr11_45511542
chr11_45566964_45567015	chr11	45566964	45567015	52	6	100038005	KLF5	Distal Intergenic	Other	hyper		ASVsDL_D1; ASVsDL_D21	11	45370009	45386673	16665	1	NM_001097489.1	196955	chr11_45566964; chr11_45566971; chr11_45566977; chr11_45566996; chr11_45567004; chr11_45567015
chr11_46496506_46496628	chr11	46496506	46496628	123	5	100174955	KLF12	Intron (XM_021065116.1/100174955, intron 2 of 8)	Other	hypo	OstVsCon_D1; OstVsCon_D21		11	45985802	46459777	473976	2	XM_021065122.1	-36729	chr11_46496506; chr11_46496535; chr11_46496562; chr11_46496581; chr11_46496628
chr11_46528821_46528975	chr11	46528821	46528975	155	8	100174955	KLF12	Intron (XM_021065116.1/100174955, intron 2 of 8)	Other	hyper	OstVsCon_D21		11	45985802	46459777	473976	2	XM_021065122.1	-69044	chr11_46528821; chr11_46528826; chr11_46528846; chr11_46528869; chr11_46528907; chr11_46528930; chr11_46528975
chr11_47074739_47074789	chr11	47074739	47074789	51	7	110255827	LOC110255827	Distal Intergenic	Other	hyper		ASVsDL_D0	11	47420660	47423105	2446	2	XR_002336691.1	348316	chr11_47074739; chr11_47074748; chr11_47074773; chr11_47074775; chr11_47074780; chr11_47074787; chr11_47074789
chr11_47569005_47569066	chr11	47569005	47569066	62	4	100523015	TBC1D4	Intron (XM_021065676.1/100523015, intron 3 of 8)	Other	hypo		ASVsDL_D1; ASVsDL_D7; ASVsDL_D21	11	47543808	47575563	31756	2	XM_021065676.1	6497	chr11_47569005; chr11_47569012; chr11_47569033; chr11_47569066
chr11_47637761_47637842	chr11	47637761	47637842	82	5	100523015	TBC1D4	Intron (XM_021065667.1/100523015, intron 1 of 20)	Other	hypo		ASVsDL_D7	11	47543808	47635478	91671	2	XM_021065673.1	-2283	chr11_47637761; chr11_47637795; chr11_47637834; chr11_47637839; chr11_47637842
chr11_47743327_47743401	chr11	47743327	47743401	75	6	100523015	TBC1D4	Intron (XM_021065667.1/100523015, intron 1 of 20)	Other	hypo	OstVsCon_D14		11	47543808	47760054	216247	2	XM_021065667.1	16653	chr11_47743327; chr11_47743337; chr11_47743354; chr11_47743363; chr11_47743370; chr11_47743401
chr11_48332080_48332170	chr11	48332080	48332170	91	9	110255828	LOC110255828	Intron (XR_002336695.1/110255828, intron 4 of 5)	Other	hypo		ASVsDL_D0	11	48192794	48319911	127118	1	XR_002336696.1	139286	chr11_48332080; chr11_48332089; chr11_48332097; chr11_48332106; chr11_48332111; chr11_48332144; chr11_48332152; chr11_48332170
chr11_48444516_48444728	chr11	48444516	48444728	213	4	110255829	LOC110255829	Distal Intergenic	Other	hypo	OstVsCon_D7		11	48453545	48483048	29504	2	XR_002336698.1	38320	chr11_48444516; chr11_48444558; chr11_48444723; chr11_48444728
chr11_50166959_50167033	chr11	50166959	50167033	75	7	110255833	LOC110255833	Distal Intergenic	Other	hyper	OstVsCon_D7		11	50214816	50291737	76922	1	XR_002336704.1	-47783	chr11_50166959; chr11_50166962; chr11_50166968; chr11_50166993; chr11_50167000; chr11_50167009; chr11_50167033
chr11_50588035_50588096	chr11	50588035	50588096	62	5	100736643	POU4F1	Distal Intergenic	Other	hyper	OstVsCon_D7		11	50729746	50732626	2881	2	XM_021065767.1	144530	chr11_50588035; chr11_50588071; chr11_50588079; chr11_50588084; chr11_50588096
chr11_50724445_50724546	chr11	50724445	50724546	102	9	100736643	POU4F1	Distal Intergenic	CpG islands	hyper	OstVsCon_D14		11	50729746	50732626	2881	2	XM_021065767.1	8080	chr11_50724445; chr11_50724470; chr11_50724481; chr11_50724490; chr11_50724501; chr11_50724507; chr11_50724512; chr11_50724534; chr11_50724546
chr11_50732023_50732117	chr11	50732023	50732117	95	9	100736643	POU4F1	Promoter (<=1kb)	CpG islands	hyper		ASVsDL_D1; ASVsDL_D14	11	50729746	50732626	2881	2	XM_021065767.1	509	chr11_50732023; chr11_50732033; chr11_50732044; chr11_50732047; chr11_50732065; chr11_50732080; chr11_50732117; chr11_50732087; chr11_50732092
chr11_50799243_50799298	chr11	50799243	50799298	56	5	100153648	OBI1	Distal Intergenic	Other	hyper		ASVsDL_D7	11	50741893	50786824	44932	2	XM_003131038.5	-12419	chr11_50799243; chr11_50799282; chr11_50799291; chr11_50799296; chr11_50799298
chr11_51213400_51213462	chr11	51213400	51213462	63	6	100153235	RBM26	Distal Intergenic	Other	hypo		ASVsDL_D7	11	51338956	51420090	81135	2	XM_021065771.1	206628	chr11_51213400; chr11_51213406; chr11_51213427; chr11_51213445; chr11_51213450; chr11_51213462
chr11_51314837_51314892	chr11	51314837	51314892	56	6	100153235	RBM26	Distal Intergenic	Other	hyper		ASVsDL_D1	11	51338956	51420090	81135	2	XM_021065771.1	105198	chr11_51314837; chr11_51314859; chr11_51314876; chr11_51314878; chr11_51314890; chr11_51314892
chr11_52203222_52207037	chr11	52203222	52207037	3816	6	100157266	SPRY2	Distal Intergenic	Other	hyper		ASVsDL_D14	11	52153695	52158766	5072	2	XM_001927097.5	-44456	chr11_52203222; chr11_52203247; chr11_52207008; chr11_52207027; chr11_52207037
chr11_54527461_54527518	chr11	54527461	54527518	58	4	100625735	LOC100625735	Intron (XR_002336712.1/110255836, intron 1 of 2)	Other	hyper		ASVsDL_D1	11	54598269	54598859	591	2	XR_002336711.1	71341	chr11_54527461; chr11_54527479; chr11_54527514; chr11_54527518
chr11_57089391_57089443	chr11	57089391	57089443	53	5	110255770	LOC110255770	Distal Intergenic	Other	hyper		ASVsDL_D0; ASVsDL_D1; ASVsDL_D7; ASVsDL_D14	11	57520748	57597679	76932	1	XR_002336580.1	-431305	chr11_57089391; chr11_57089397; chr11_57089408; chr11_57089416; chr11_57089443
chr11_57694777_57694863	chr11	57694777	57694863	87	6	100155909	SLITRK5	Distal Intergenic	Other	hyper		ASVsDL_D0	11	57792576	57800852	8277	1	XM_013980614.2	-97713	chr11_57694777; chr11_57694783; chr11_57694810; chr11_57694815; chr11_57694841; chr11_57694863
chr11_57694777_57694863	chr11	57694777	57694863	87	6	100155909	SLITRK5	Distal Intergenic	Other	hypo	OstVsCon_D21		11	57792576	57800852	8277	1	XM_013980614.2	-97713	chr11_57694777; chr11_57694783; chr11_57694810; chr11_57694815; chr11_57694841; chr11_57694863
chr11_58198980_58199046	chr11	58198980	58199046	67	6	110255841	LOC110255841	Promoter (<=1kb)	Other	hyper		ASVsDL_D0	11	58198699	58209984	11286	1	XR_002336721.1	281	chr11_58198980; chr11_58198982; chr11_58199017; chr11_58199024; chr11_58199026; chr11_58199046
chr11_60667916_60668002	chr11	60667916	60668002	87	5	106505325	LOC106505325	Distal Intergenic	Other	hyper		ASVsDL_D7	11	60626778	60629100	2323	2	XR_001299641.2	-38816	chr11_60667916; chr11_60667941; chr11_60667949; chr11_60667961; chr11_60668002
chr11_63268737_63268829	chr11	63268737	63268829	93	5	574066	DCT	Intron (XM_021065371.1/102159116, intron 4 of 9)	Other	hyper		ASVsDL_D0; ASVsDL_D7	11	63587530	63635454	47925	2	NM_001025227.1	366625	chr11_63268737; chr11_63268788; chr11_63268800; chr11_63268802; chr11_63268829
chr11_63575937_63575994	chr11	63575937	63575994	58	5	574066	DCT	Distal Intergenic	Other	hyper		ASVsDL_D1	11	63587530	63635454	47925	2	NM_001025227.1	59460	chr11_63575937; chr11_63575943; chr11_63575967; chr11_63575969; chr11_63575994
chr11_63620628_63620734	chr11	63620628	63620734	107	5	574066	DCT	Intron (XM_013978762.2/574066, intron 4 of 7)	Other	hypo	OstVsCon_D14		11	63587530	63635454	47925	2	NM_001025227.1	14720	chr11_63620628; chr11_63620675; chr11_63620677; chr11_63620689; chr11_63620734
chr11_63643106_63643195	chr11	63643106	63643195	90	4	574066	DCT	Intron (XM_013978762.2/574066, intron 1 of 7)	Other	hypo		ASVsDL_D7	11	63584865	63647486	62622	2	XM_013978762.2	4291	chr11_63643106; chr11_63643112; chr11_63643118; chr11_63643195
chr11_63807885_63809982	chr11	63807885	63809982	2098	8	100517115	SOX21	Distal Intergenic	Other	hyper		ASVsDL_D0	11	63822110	63826498	4389	2	XM_021065785.1	16516	chr11_63807885; chr11_63807894; chr11_63807901; chr11_63807907; chr11_63809954; chr11_63809963; chr11_63809982
chr11_63965267_63968140	chr11	63965267	63968140	2874	6	100517115	SOX21	Distal Intergenic	Other	hyper		ASVsDL_D21	11	63822110	63826498	4389	2	XM_021065785.1	-138769	chr11_63965267; chr11_63965273; chr11_63965275; chr11_63965323; chr11_63965334; chr11_63968140
chr11_65516986_65517081	chr11	65516986	65517081	96	6	110255780	LOC110255780	Promoter (<=1kb)	CpG islands	hypo	OstVsCon_D7		11	65512519	65516297	3779	2	XM_021065401.1	-689	chr11_65516986; chr11_65517022; chr11_65517027; chr11_65517064; chr11_65517081
chr11_66168608_66168703	chr11	66168608	66168703	96	4	100626102	OXGR1	Intron (XM_021065373.1/100620744, intron 1 of 1)	Other	hypo		ASVsDL_D7	11	66289131	66295826	6696	2	XM_021065794.1	127123	chr11_66168608; chr11_66168645; chr11_66168668; chr11_66168703
chr11_67651137_67651231	chr11	67651137	67651231	95	5	106505337	LOC106505337	Distal Intergenic	Other	hypo		ASVsDL_D21	11	67578755	67623355	44601	2	XR_002336571.1	-27782	chr11_67651137; chr11_67651160; chr11_67651173; chr11_67651216; chr11_67651231
chr11_67653379_67653484	chr11	67653379	67653484	106	5	106505337	LOC106505337	Exon (NM_214347.1/397624, exon 22 of 22)	Other	hyper	OstVsCon_D14	ASVsDL_D1	11	67578755	67623355	44601	2	XR_002336571.1	-30024	chr11_67653379; chr11_67653387; chr11_67653390; chr11_67653441; chr11_67653484
chr11_67773161_67773229	chr11	67773161	67773229	69	4	397624	SLC15A1	Intron (XM_021065843.1/100522271, intron 49 of 52)	Other	hypo		ASVsDL_D7	11	67652808	67690457	37650	2	NM_214347.1	-82704	chr11_67773161; chr11_67773215; chr11_67773220; chr11_67773229
chr11_67919171_67919231	chr11	67919171	67919231	61	7	100522271	DOCK9	Intron (XM_021065843.1/100522271, intron 2 of 52)	CpG islands	hypo	OstVsCon_D14		11	67764009	67950335	186327	2	XM_021065843.1	31104	chr11_67919171; chr11_67919174; chr11_67919184; chr11_67919194; chr11_67919203; chr11_67919228; chr11_67919231
chr11_67919174_67919231	chr11	67919174	67919231	58	6	100522271	DOCK9	Intron (XM_021065843.1/100522271, intron 2 of 52)	CpG islands	hypo	OstVsCon_D1		11	67764009	67950335	186327	2	XM_021065843.1	31104	chr11_67919174; chr11_67919184; chr11_67919194; chr11_67919203; chr11_67919228; chr11_67919231
chr11_67971417_67971492	chr11	67971417	67971492	76	6	100522271	DOCK9	Intron (XM_005668506.3/100522271, intron 1 of 54)	CpG islands	hyper		ASVsDL_D14	11	67764009	67985968	221960	2	XM_005668506.3	14476	chr11_67971417; chr11_67971423; chr11_67971442; chr11_67971472; chr11_67971478; chr11_67971492
chr11_68242667_68242739	chr11	68242667	68242739	73	7	100522635	GPR183	Intron (XM_021065851.1/100521745, intron 4 of 8)	Other	hyper		ASVsDL_D14	11	68231851	68245770	13920	2	XM_021065848.1	3031	chr11_68242667; chr11_68242686; chr11_68242688; chr11_68242713; chr11_68242719; chr11_68242737; chr11_68242739
chr11_68297681_68297776	chr11	68297681	68297776	96	9	110255849	LOC110255849	Intron (XM_021065851.1/100521745, intron 7 of 8)	CpG shelves	hypo		ASVsDL_D14	11	68334326	68342794	8469	2	XM_021065853.1	45018	chr11_68297681; chr11_68297696; chr11_68297716; chr11_68297724; chr11_68297734; chr11_68297736; chr11_68297738; chr11_68297756; chr11_68297776
chr11_68421247_68421315	chr11	68421247	68421315	69	7	102161802	TM9SF2	Intron (XM_021065854.1/102161802, intron 1 of 16)	Other	hyper		ASVsDL_D7	11	68407834	68469956	62123	1	XM_021065854.1	13413	chr11_68421247; chr11_68421254; chr11_68421259; chr11_68421261; chr11_68421267; chr11_68421286; chr11_68421315
chr11_68421247_68421315	chr11	68421247	68421315	69	7	102161802	TM9SF2	Intron (XM_021065854.1/102161802, intron 1 of 16)	Other	hypo	OstVsCon_D14		11	68407834	68469956	62123	1	XM_021065854.1	13413	chr11_68421247; chr11_68421254; chr11_68421259; chr11_68421261; chr11_68421267; chr11_68421286; chr11_68421315
chr11_68576919_68576982	chr11	68576919	68576982	64	8	100154139	CLYBL	Intron (XM_021065855.1/100154139, intron 1 of 7)	Other	hyper		ASVsDL_D21	11	68541915	68762097	220183	1	XM_021065863.1	35004	chr11_68576919; chr11_68576927; chr11_68576929; chr11_68576941; chr11_68576943; chr11_68576968; chr11_68576982
chr11_68830682_68830734	chr11	68830682	68830734	53	9	100153729	ZIC5	Promoter (<=1kb)	CpG islands	hyper		ASVsDL_D1	11	68821733	68830472	8740	2	XM_005653825.3	-210	chr11_68830682; chr11_68830689; chr11_68830691; chr11_68830693; chr11_68830698; chr11_68830709; chr11_68830711; chr11_68830730; chr11_68830734
chr11_69340588_69340638	chr11	69340588	69340638	51	5	100524456	GGACT	Intron (XM_021065868.1/100524456, intron 1 of 4)	Other	hypo	OstVsCon_D14		11	69328609	69344514	15906	2	XM_021065875.1	3876	chr11_69340588; chr11_69340591; chr11_69340597; chr11_69340622; chr11_69340638
chr11_70056231_70056314	chr11	70056231	70056314	84	8	100525532	ITGBL1	Intron (XM_005668526.3/100525532, intron 2 of 10)	Other	hyper	OstVsCon_D14		11	70042051	70246974	204924	1	XM_005668526.3	14180	chr11_70056231; chr11_70056243; chr11_70056245; chr11_70056247; chr11_70056249; chr11_70056257; chr11_70056307; chr11_70056314
chr11_70586318_70586368	chr11	70586318	70586368	51	5	100156844	FGF14	Intron (XM_021065382.1/100156844, intron 1 of 4)	Other	hyper		ASVsDL_D7; ASVsDL_D14	11	70251374	70422278	170905	2	XM_001924895.6	-164040	chr11_70586318; chr11_70586323; chr11_70586335; chr11_70586362; chr11_70586368
chr11_70586318_70586368	chr11	70586318	70586368	51	5	100156844	FGF14	Intron (XM_021065382.1/100156844, intron 1 of 4)	Other	hypo	OstVsCon_D21		11	70251374	70422278	170905	2	XM_001924895.6	-164040	chr11_70586318; chr11_70586323; chr11_70586335; chr11_70586362; chr11_70586368
chr11_70624701_70626044	chr11	70624701	70626044	1344	4	100156844	FGF14	Intron (XM_021065382.1/100156844, intron 1 of 4)	Other	hyper		ASVsDL_D7	11	70251374	70422278	170905	2	XM_001924895.6	-202423	chr11_70624701; chr11_70624707; chr11_70626033; chr11_70626044
chr11_71022695_71022775	chr11	71022695	71022775	81	7	100525886	METTL21C	Promoter (1-2kb)	Other	hyper		ASVsDL_D0	11	71008854	71021640	12787	2	XM_005668522.3	-1055	chr11_71022695; chr11_71022702; chr11_71022708; chr11_71022727; chr11_71022733; chr11_71022775
chr11_73268574_73268774	chr11	73268574	73268774	201	6	102168091	LOC102168091	Distal Intergenic	Other	hypo		ASVsDL_D7	11	73319731	73327581	7851	1	XR_306344.3	-50957	chr11_73268574; chr11_73268593; chr11_73268613; chr11_73268621; chr11_73268749; chr11_73268774
chr11_74738282_74739777	chr11	74738282	74739777	1496	6	110255856	LOC110255856	Distal Intergenic	Other	hyper		ASVsDL_D0	11	74718516	74720063	1548	1	XR_002336759.1	19766	chr11_74738282; chr11_74739732; chr11_74739739; chr11_74739752; chr11_74739771; chr11_74739777
chr11_74776936_74777017	chr11	74776936	74777017	82	5	110255856	LOC110255856	Intron (XM_021065383.1/102159180, intron 2 of 2)	Other	hypo		ASVsDL_D1	11	74718516	74720063	1548	1	XR_002336759.1	58420	chr11_74776936; chr11_74776963; chr11_74776966; chr11_74776978; chr11_74777017
chr11_75078698_75078773	chr11	75078698	75078773	76	5	102159180	NALF1	Intron (XM_021065383.1/102159180, intron 1 of 2)	Other	hypo	OstVsCon_D14		11	74743605	75344599	600995	2	XM_021065384.1	265826	chr11_75078698; chr11_75078738; chr11_75078755; chr11_75078758; chr11_75078773
chr11_75387924_75387984	chr11	75387924	75387984	61	6	102159180	NALF1	Distal Intergenic	CpG islands	hypo		ASVsDL_D1	11	74742319	75344699	602381	2	XM_021065383.1	-43225	chr11_75387924; chr11_75387939; chr11_75387982; chr11_75387984
chr11_75597930_75597984	chr11	75597930	75597984	55	5	100038026	TNFSF13B	Promoter (1-2kb)	CpG shores	hypo		ASVsDL_D7	11	75599296	75633044	33749	1	XM_005668532.3	-1312	chr11_75597930; chr11_75597937; chr11_75597965; chr11_75597968; chr11_75597984
chr11_75664224_75664396	chr11	75664224	75664396	173	6	100038026	TNFSF13B	Distal Intergenic	Other	hyper		ASVsDL_D1	11	75599746	75631574	31829	1	NM_001097498.1	64478	chr11_75664224; chr11_75664305; chr11_75664321; chr11_75664369; chr11_75664390; chr11_75664396
chr11_75676431_75676774	chr11	75676431	75676774	344	6	102161679	MYO16	Distal Intergenic	Other	hyper		ASVsDL_D14	11	75739783	76271958	532176	1	XM_021065905.1	-63009	chr11_75676431; chr11_75676437; chr11_75676447; chr11_75676453; chr11_75676471; chr11_75676774
chr11_75835807_75835881	chr11	75835807	75835881	75	9	102161679	MYO16	Intron (XM_021065905.1/102161679, intron 1 of 36)	Other	hyper		ASVsDL_D7	11	75739783	76271958	532176	1	XM_021065905.1	96024	chr11_75835807; chr11_75835816; chr11_75835819; chr11_75835824; chr11_75835837; chr11_75835842; chr11_75835854; chr11_75835871; chr11_75835881
chr11_76119176_76120279	chr11	76119176	76120279	1104	9	106507946	LOC106507946	Exon (XM_021065905.1/102161679, exon 24 of 37)	Other	hyper		ASVsDL_D21	11	76285231	76294455	9225	2	XR_001304359.2	174176	chr11_76119176; chr11_76120192; chr11_76120204; chr11_76120243; chr11_76120245; chr11_76120268; chr11_76120273; chr11_76120279
chr11_76120192_76120279	chr11	76120192	76120279	88	8	106507946	LOC106507946	Exon (XM_021065905.1/102161679, exon 24 of 37)	Other	hyper		ASVsDL_D1	11	76285231	76294455	9225	2	XR_001304359.2	174176	chr11_76120192; chr11_76120204; chr11_76120243; chr11_76120245; chr11_76120268; chr11_76120273; chr11_76120279
chr11_76248595_76248675	chr11	76248595	76248675	81	6	106507946	LOC106507946	Intron (XM_021065905.1/102161679, intron 35 of 36)	CpG islands	hypo		ASVsDL_D7	11	76285231	76294455	9225	2	XR_001304359.2	45780	chr11_76248595; chr11_76248626; chr11_76248639; chr11_76248656; chr11_76248666; chr11_76248675
chr11_76331588_76331645	chr11	76331588	76331645	58	4	110255857	LOC110255857	Distal Intergenic	CpG islands	hypo		ASVsDL_D7	11	76339174	76356186	17013	2	XR_002336763.1	24541	chr11_76331588; chr11_76331601; chr11_76331623; chr11_76331645
chr11_76343576_76343631	chr11	76343576	76343631	56	5	110255857	LOC110255857	Intron (XR_002336763.1/110255857, intron 4 of 4)	Other	hyper	OstVsCon_D1		11	76339174	76356186	17013	2	XR_002336763.1	12555	chr11_76343576; chr11_76343595; chr11_76343598; chr11_76343619; chr11_76343631
chr11_76459092_76459154	chr11	76459092	76459154	63	6	100626416	LOC100626416	Distal Intergenic	Other	hypo		ASVsDL_D14	11	76514352	76516982	2631	1	XR_002336768.1	-55198	chr11_76459092; chr11_76459106; chr11_76459118; chr11_76459146; chr11_76459152; chr11_76459154
chr11_76507905_76507979	chr11	76507905	76507979	75	6	100626416	LOC100626416	Distal Intergenic	CpG shelves	hyper		ASVsDL_D1	11	76514352	76516982	2631	1	XR_002336768.1	-6373	chr11_76507905; chr11_76507912; chr11_76507940; chr11_76507956; chr11_76507967; chr11_76507979
chr11_76542995_76543077	chr11	76542995	76543077	83	5	106505356	LOC106505356	Promoter (<=1kb)	CpG shelves	hypo		ASVsDL_D1	11	76535053	76542234	7182	2	XR_001299689.2	-761	chr11_76542995; chr11_76543034; chr11_76543051; chr11_76543073; chr11_76543077
chr11_76716462_76716575	chr11	76716462	76716575	114	4	106505360	LOC106505360	Promoter (<=1kb)	Other	hyper		ASVsDL_D7	11	76716765	76721493	4729	1	XR_002336771.1	-190	chr11_76716462; chr11_76716515; chr11_76716564; chr11_76716575
chr11_76766935_76767006	chr11	76766935	76767006	72	5	106505361	LOC106505361	Distal Intergenic	CpG islands	hypo		ASVsDL_D0	11	76720395	76732402	12008	2	XR_001299694.2	-34533	chr11_76766935; chr11_76766939; chr11_76766982; chr11_76767004; chr11_76767006
chr11_76774343_76774477	chr11	76774343	76774477	135	5	106505361	LOC106505361	Distal Intergenic	Other	hypo		ASVsDL_D0	11	76720395	76732402	12008	2	XR_001299694.2	-41941	chr11_76774343; chr11_76774409; chr11_76774447; chr11_76774470; chr11_76774477
chr11_76796357_76796415	chr11	76796357	76796415	59	7	106505361	LOC106505361	Distal Intergenic	CpG islands	hyper		ASVsDL_D7	11	76720395	76732402	12008	2	XR_001299694.2	-63955	chr11_76796357; chr11_76796393; chr11_76796404; chr11_76796408; chr11_76796415
chr11_76829923_76829979	chr11	76829923	76829979	57	5	106505361	LOC106505361	Distal Intergenic	CpG shores	hypo		ASVsDL_D7	11	76720395	76732402	12008	2	XR_001299694.2	-97521	chr11_76829923; chr11_76829939; chr11_76829942; chr11_76829979
chr11_76903482_76903836	chr11	76903482	76903836	355	4	100153454	COL4A2	Intron (XM_021065910.1/100515336, intron 20 of 53)	Other	hypo	OstVsCon_D21		11	76996885	77161614	164730	1	XM_021065909.1	-93049	chr11_76903482; chr11_76903521; chr11_76903660; chr11_76903836
chr11_76950351_76950407	chr11	76950351	76950407	57	4	100153454	COL4A2	Intron (XM_021065910.1/100515336, intron 1 of 53)	Other	hypo		ASVsDL_D7	11	76996885	77161614	164730	1	XM_021065909.1	-46478	chr11_76950351; chr11_76950360; chr11_76950402; chr11_76950407
chr11_77027181_77027270	chr11	77027181	77027270	90	12	100153454	COL4A2	Intron (XM_021065909.1/100153454, intron 3 of 47)	CpG islands	hyper	OstVsCon_D14		11	76997543	77161617	164075	1	XM_021065908.1	29638	chr11_77027181; chr11_77027185; chr11_77027188; chr11_77027191; chr11_77027197; chr11_77027214; chr11_77027228; chr11_77027234; chr11_77027244; chr11_77027247; chr11_77027270
chr11_77027181_77027270	chr11	77027181	77027270	90	12	100153454	COL4A2	Intron (XM_021065909.1/100153454, intron 3 of 47)	CpG islands	hypo		ASVsDL_D0; ASVsDL_D1; ASVsDL_D14	11	76997543	77161617	164075	1	XM_021065908.1	29638	chr11_77027181; chr11_77027185; chr11_77027188; chr11_77027191; chr11_77027197; chr11_77027214; chr11_77027228; chr11_77027234; chr11_77027244; chr11_77027247; chr11_77027249; chr11_77027270
chr11_77035555_77035688	chr11	77035555	77035688	134	6	110255861	LOC110255861	Intron (XM_021065909.1/100153454, intron 3 of 47)	CpG shelves	hypo		ASVsDL_D1; ASVsDL_D7	11	77066917	77072185	5269	2	XR_002336773.1	36497	chr11_77035555; chr11_77035566; chr11_77035594; chr11_77035649; chr11_77035679; chr11_77035688
chr11_77091388_77091608	chr11	77091388	77091608	221	8	110255861	LOC110255861	Intron (XM_021065909.1/100153454, intron 4 of 47)	CpG islands	hypo	OstVsCon_D14; OstVsCon_D21		11	77066917	77072185	5269	2	XR_002336773.1	-19203	chr11_77091388; chr11_77091397; chr11_77091453; chr11_77091540; chr11_77091575; chr11_77091578; chr11_77091584; chr11_77091608
chr11_77108885_77110572	chr11	77108885	77110572	1688	30	110255861	LOC110255861	Intron (XM_021065909.1/100153454, intron 11 of 47)	CpG islands	hypo	OstVsCon_D21		11	77066917	77072185	5269	2	XR_002336773.1	-36700	chr11_77108885; chr11_77108919; chr11_77108970; chr11_77108986; chr11_77108997; chr11_77108999; chr11_77109005; chr11_77109007; chr11_77109014; chr11_77109019; chr11_77109035; chr11_77109073; chr11_77109089; chr11_77109116; chr11_77109130; chr11_77109136; chr11_77109177; chr11_77109182; chr11_77109186; chr11_77109633; chr11_77109644; chr11_77109662; chr11_77109669; chr11_77109713; chr11_77109725;…
chr11_77109073_77109136	chr11	77109073	77109136	64	5	110255861	LOC110255861	Intron (XM_021065909.1/100153454, intron 11 of 47)	CpG islands	hypo	OstVsCon_D7		11	77066917	77072185	5269	2	XR_002336773.1	-36888	chr11_77109073; chr11_77109089; chr11_77109116; chr11_77109130; chr11_77109136
chr11_77109073_77109644	chr11	77109073	77109644	572	10	110255861	LOC110255861	Intron (XM_021065909.1/100153454, intron 11 of 47)	CpG islands	hypo	OstVsCon_D14		11	77066917	77072185	5269	2	XR_002336773.1	-36888	chr11_77109073; chr11_77109089; chr11_77109116; chr11_77109130; chr11_77109136; chr11_77109177; chr11_77109182; chr11_77109186; chr11_77109633; chr11_77109644
chr11_77109713_77109810	chr11	77109713	77109810	98	6	110255861	LOC110255861	Intron (XM_021065909.1/100153454, intron 11 of 47)	CpG shores	hypo	OstVsCon_D14		11	77066917	77072185	5269	2	XR_002336773.1	-37528	chr11_77109713; chr11_77109725; chr11_77109732; chr11_77109748; chr11_77109752; chr11_77109810
chr11_77125661_77125713	chr11	77125661	77125713	53	7	110255861	LOC110255861	Intron (XM_021065909.1/100153454, intron 19 of 47)	CpG islands	hyper		ASVsDL_D14	11	77066917	77072185	5269	2	XR_002336773.1	-53476	chr11_77125661; chr11_77125667; chr11_77125678; chr11_77125683; chr11_77125691; chr11_77125705; chr11_77125713
chr11_77127536_77127591	chr11	77127536	77127591	56	6	110255861	LOC110255861	Intron (XM_021065909.1/100153454, intron 20 of 47)	CpG shores	hyper		ASVsDL_D14	11	77066917	77072185	5269	2	XR_002336773.1	-55351	chr11_77127536; chr11_77127544; chr11_77127550; chr11_77127575; chr11_77127577; chr11_77127591
chr11_77161651_77161702	chr11	77161651	77161702	52	6	100737446	RAB20	Downstream (<=300bp)	CpG islands	hypo		ASVsDL_D21	11	77167052	77188893	21842	2	XM_003482931.4	27191	chr11_77161651; chr11_77161675; chr11_77161680; chr11_77161700; chr11_77161702
chr11_77189696_77189769	chr11	77189696	77189769	74	8	100737446	RAB20	Promoter (<=1kb)	CpG islands	hypo	OstVsCon_D21		11	77167052	77188893	21842	2	XM_003482931.4	-803	chr11_77189696; chr11_77189702; chr11_77189707; chr11_77189726; chr11_77189744; chr11_77189769
chr11_77222837_77222889	chr11	77222837	77222889	53	6	100153456	NAXD	Intron (XM_021065093.1/100153456, intron 5 of 8)	CpG islands	hyper		ASVsDL_D21	11	77210317	77230687	20371	1	NM_001243421.1	12520	chr11_77222837; chr11_77222841; chr11_77222851; chr11_77222873; chr11_77222886; chr11_77222889
chr11_77233794_77233874	chr11	77233794	77233874	81	7	100153456	NAXD	Exon (XM_021065913.1/100515851, exon 12 of 15)	CpG islands	hyper	OstVsCon_D21		11	77210317	77230687	20371	1	NM_001243421.1	23477	chr11_77233794; chr11_77233818; chr11_77233826; chr11_77233840; chr11_77233861; chr11_77233867; chr11_77233874
chr11_77377943_77378002	chr11	77377943	77378002	60	6	102168075	LOC102168075	Promoter (<=1kb)	CpG shores	hypo		ASVsDL_D7	11	77378209	77387751	9543	1	XR_002336776.1	-207	chr11_77377943; chr11_77377973; chr11_77377980; chr11_77377988; chr11_77377993; chr11_77378002
chr11_77380437_77383372	chr11	77380437	77383372	2936	8	110255865	SPACA7	Intron (XR_002336776.1/102168075, intron 1 of 2)	CpG shores	hyper		ASVsDL_D1	11	77367299	77378342	11044	2	XM_021065920.1	-2095	chr11_77380437; chr11_77380482; chr11_77380525; chr11_77381324; chr11_77381345; chr11_77381371; chr11_77383349; chr11_77383372
chr11_77380437_77381371	chr11	77380437	77381371	935	6	110255865	SPACA7	Intron (XR_002336776.1/102168075, intron 1 of 2)	CpG shores	hyper		ASVsDL_D7; ASVsDL_D14	11	77367299	77378342	11044	2	XM_021065920.1	-2095	chr11_77380437; chr11_77380482; chr11_77380525; chr11_77381324; chr11_77381345; chr11_77381371
chr11_77545326_77545435	chr11	77545326	77545435	110	6	100516692	TEX29	Intron (XM_003131097.4/100516692, intron 4 of 4)	CpG islands	hyper		ASVsDL_D21	11	77531858	77555300	23443	1	XR_002336779.1	13468	chr11_77545326; chr11_77545333; chr11_77545352; chr11_77545356; chr11_77545429; chr11_77545435
chr11_77571076_77571348	chr11	77571076	77571348	273	4	100516692	TEX29	Distal Intergenic	CpG islands	hypo		ASVsDL_D21	11	77531858	77555300	23443	1	XR_002336779.1	39218	chr11_77571076; chr11_77571088; chr11_77571090; chr11_77571348
chr11_77610822_77610875	chr11	77610822	77610875	54	9	100516692	TEX29	Distal Intergenic	CpG islands	hyper		ASVsDL_D21	11	77531858	77555300	23443	1	XR_002336779.1	78964	chr11_77610822; chr11_77610827; chr11_77610838; chr11_77610861; chr11_77610869; chr11_77610875
chr11_77711669_77711765	chr11	77711669	77711765	97	5	100516692	TEX29	Distal Intergenic	CpG islands	hypo		ASVsDL_D0	11	77531858	77555300	23443	1	XR_002336779.1	179811	chr11_77711669; chr11_77711697; chr11_77711701; chr11_77711728; chr11_77711765
chr11_77722463_77722574	chr11	77722463	77722574	112	10	100516692	TEX29	Distal Intergenic	CpG islands	hyper		ASVsDL_D7	11	77531858	77555300	23443	1	XR_002336779.1	190605	chr11_77722463; chr11_77722475; chr11_77722546; chr11_77722555; chr11_77722558; chr11_77722560; chr11_77722564; chr11_77722567; chr11_77722574
chr11_77727619_77727684	chr11	77727619	77727684	66	10	100516692	TEX29	Distal Intergenic	CpG islands	hyper	OstVsCon_D14		11	77531858	77555300	23443	1	XR_002336779.1	195761	chr11_77727619; chr11_77727629; chr11_77727634; chr11_77727647; chr11_77727650; chr11_77727665; chr11_77727669; chr11_77727671; chr11_77727679; chr11_77727684
chr11_77756767_77756838	chr11	77756767	77756838	72	7	100516692	TEX29	Distal Intergenic	CpG shores	hyper		ASVsDL_D1; ASVsDL_D14; ASVsDL_D21	11	77531858	77555300	23443	1	XR_002336779.1	224909	chr11_77756767; chr11_77756793; chr11_77756799; chr11_77756810; chr11_77756813; chr11_77756835; chr11_77756838
chr11_77840879_77840971	chr11	77840879	77840971	93	4	110255866	SOX1	Distal Intergenic	CpG shores	hypo		ASVsDL_D21	11	77985771	77989383	3613	1	XM_021065935.1	-144800	chr11_77840879; chr11_77840961; chr11_77840969; chr11_77840971
chr11_77842042_77842125	chr11	77842042	77842125	84	7	110255866	SOX1	Distal Intergenic	CpG shelves	hyper		ASVsDL_D1	11	77985771	77989383	3613	1	XM_021065935.1	-143646	chr11_77842042; chr11_77842073; chr11_77842093; chr11_77842095; chr11_77842104; chr11_77842113; chr11_77842125
chr11_77854303_77854778	chr11	77854303	77854778	476	19	110255866	SOX1	Distal Intergenic	CpG islands	hypo		ASVsDL_D7	11	77985771	77989383	3613	1	XM_021065935.1	-130993	chr11_77854303; chr11_77854314; chr11_77854316; chr11_77854351; chr11_77854356; chr11_77854361; chr11_77854710; chr11_77854713; chr11_77854715; chr11_77854721; chr11_77854770; chr11_77854778
chr11_77854303_77854361	chr11	77854303	77854361	59	6	110255866	SOX1	Distal Intergenic	CpG islands	hypo	OstVsCon_D7		11	77985771	77989383	3613	1	XM_021065935.1	-131410	chr11_77854303; chr11_77854314; chr11_77854316; chr11_77854351; chr11_77854356; chr11_77854361
chr11_77885121_77886613	chr11	77885121	77886613	1493	6	110255866	SOX1	Distal Intergenic	CpG shores	hypo	OstVsCon_D1		11	77985771	77989383	3613	1	XM_021065935.1	-99158	chr11_77885121; chr11_77885127; chr11_77885130; chr11_77885133; chr11_77886583; chr11_77886613
chr11_77898227_77898327	chr11	77898227	77898327	101	5	110255866	SOX1	Distal Intergenic	CpG shores	hypo		ASVsDL_D1	11	77985771	77989383	3613	1	XM_021065935.1	-87444	chr11_77898227; chr11_77898257; chr11_77898260; chr11_77898272; chr11_77898327
chr11_77898257_77898327	chr11	77898257	77898327	71	4	110255866	SOX1	Distal Intergenic	CpG shores	hypo		ASVsDL_D14	11	77985771	77989383	3613	1	XM_021065935.1	-87444	chr11_77898257; chr11_77898260; chr11_77898272; chr11_77898327
chr11_77938578_77938644	chr11	77938578	77938644	67	5	110255866	SOX1	Distal Intergenic	CpG shores	hypo		ASVsDL_D7	11	77985771	77989383	3613	1	XM_021065935.1	-47127	chr11_77938578; chr11_77938610; chr11_77938617; chr11_77938621; chr11_77938644
chr11_77948191_77949147	chr11	77948191	77949147	957	5	110255866	SOX1	Distal Intergenic	CpG shelves	hyper		ASVsDL_D1	11	77985771	77989383	3613	1	XM_021065935.1	-36624	chr11_77948191; chr11_77948219; chr11_77948222; chr11_77949081; chr11_77949147
chr11_77987519_77987612	chr11	77987519	77987612	94	8	110255866	SOX1	Promoter (1-2kb)	CpG islands	hyper		ASVsDL_D1	11	77985771	77989383	3613	1	XM_021065935.1	1748	chr11_77987519; chr11_77987523; chr11_77987526; chr11_77987539; chr11_77987556; chr11_77987596; chr11_77987612
chr11_77992922_77992983	chr11	77992922	77992983	62	5	110255867	LOC110255867	Distal Intergenic	CpG shores	hyper		ASVsDL_D21	11	77999836	78008001	8166	1	XR_002336780.1	-6853	chr11_77992922; chr11_77992929; chr11_77992951; chr11_77992954; chr11_77992983
chr11_78012097_78013623	chr11	78012097	78013623	1527	5	110255867	LOC110255867	Intron (XM_021065936.1/110255867, intron 2 of 3)	CpG shelves	hyper		ASVsDL_D7	11	78009217	78025205	15989	1	XM_021065937.1	2880	chr11_78012097; chr11_78012111; chr11_78012165; chr11_78012179; chr11_78013623
chr11_78058158_78058229	chr11	78058158	78058229	72	6	110255867	LOC110255867	Distal Intergenic	CpG shores	hyper		ASVsDL_D1	11	78009217	78025205	15989	1	XM_021065937.1	48941	chr11_78058158; chr11_78058205; chr11_78058211; chr11_78058222; chr11_78058229
chr11_78099045_78099106	chr11	78099045	78099106	62	5	102163206	LOC102163206	Distal Intergenic	CpG islands	hyper	OstVsCon_D14		11	78175084	78186792	11709	1	XR_002336781.1	-75978	chr11_78099045; chr11_78099056; chr11_78099081; chr11_78099100; chr11_78099106
chr11_78099045_78099106	chr11	78099045	78099106	62	5	102163206	LOC102163206	Distal Intergenic	CpG islands	hypo		ASVsDL_D14	11	78175084	78186792	11709	1	XR_002336781.1	-75978	chr11_78099045; chr11_78099056; chr11_78099081; chr11_78099100; chr11_78099106
chr11_78104956_78105018	chr11	78104956	78105018	63	4	102163206	LOC102163206	Distal Intergenic	CpG shores	hyper		ASVsDL_D7	11	78175084	78186792	11709	1	XR_002336781.1	-70066	chr11_78104956; chr11_78104964; chr11_78105001; chr11_78105018
chr11_78112834_78112891	chr11	78112834	78112891	58	8	102163206	LOC102163206	Distal Intergenic	CpG islands	hyper	OstVsCon_D21		11	78175084	78186792	11709	1	XR_002336781.1	-62193	chr11_78112834; chr11_78112836; chr11_78112844; chr11_78112853; chr11_78112860; chr11_78112880; chr11_78112889; chr11_78112891
chr11_78243348_78243429	chr11	78243348	78243429	82	8	100155453	TUBGCP3	Distal Intergenic	CpG shores	hyper		ASVsDL_D0	11	78190725	78232252	41528	2	XM_001928111.4	-11096	chr11_78243348; chr11_78243356; chr11_78243379; chr11_78243384; chr11_78243389; chr11_78243404; chr11_78243414; chr11_78243429
chr11_78246906_78246956	chr11	78246906	78246956	51	7	100155453	TUBGCP3	Distal Intergenic	Other	hyper		ASVsDL_D21	11	78190725	78232252	41528	2	XM_001928111.4	-14654	chr11_78246906; chr11_78246919; chr11_78246925; chr11_78246934; chr11_78246936; chr11_78246945; chr11_78246956
chr11_78262966_78263034	chr11	78262966	78263034	69	6	110255868	ATP11A	Distal Intergenic	CpG islands	hyper	OstVsCon_D1		11	78292734	78402108	109375	1	XM_021065944.1	-29700	chr11_78262966; chr11_78262970; chr11_78262976; chr11_78262978; chr11_78263015; chr11_78263034
chr11_78309777_78309840	chr11	78309777	78309840	64	6	110255868	ATP11A	Promoter (1-2kb)	CpG shelves	hyper		ASVsDL_D0; ASVsDL_D1; ASVsDL_D7; ASVsDL_D14	11	78308046	78402108	94063	1	XM_021065943.1	1731	chr11_78309777; chr11_78309788; chr11_78309793; chr11_78309795; chr11_78309798; chr11_78309840
chr11_78316959_78317019	chr11	78316959	78317019	61	6	110255868	ATP11A	Intron (XM_021065944.1/110255868, intron 1 of 29)	CpG shores	hyper		ASVsDL_D7	11	78308046	78402108	94063	1	XM_021065943.1	8913	chr11_78316959; chr11_78316977; chr11_78316981; chr11_78316989; chr11_78316994; chr11_78317019
chr11_78316977_78317033	chr11	78316977	78317033	57	6	110255868	ATP11A	Intron (XM_021065944.1/110255868, intron 1 of 29)	CpG shores	hyper		ASVsDL_D0	11	78308046	78402108	94063	1	XM_021065943.1	8931	chr11_78316977; chr11_78316981; chr11_78316989; chr11_78316994; chr11_78317019; chr11_78317033
chr11_78329222_78329305	chr11	78329222	78329305	84	5	110255868	ATP11A	Intron (XM_021065944.1/110255868, intron 1 of 29)	CpG shores	hyper		ASVsDL_D0; ASVsDL_D14	11	78343313	78402108	58796	1	XM_021065940.1	-14008	chr11_78329222; chr11_78329264; chr11_78329287; chr11_78329305; chr11_78329247
chr11_78338569_78338637	chr11	78338569	78338637	69	7	110255868	ATP11A	Intron (XM_021065944.1/110255868, intron 1 of 29)	CpG islands	hyper		ASVsDL_D21	11	78343313	78402108	58796	1	XM_021065940.1	-4676	chr11_78338569; chr11_78338582; chr11_78338609; chr11_78338621; chr11_78338631; chr11_78338637
chr11_78341008_78341195	chr11	78341008	78341195	188	6	110255868	ATP11A	Intron (XM_021065944.1/110255868, intron 1 of 29)	CpG islands	hyper		ASVsDL_D14	11	78343313	78402108	58796	1	XM_021065940.1	-2118	chr11_78341008; chr11_78341019; chr11_78341152; chr11_78341155; chr11_78341161; chr11_78341195
chr11_78469454_78469522	chr11	78469454	78469522	69	5	100518447	MCF2L	Intron (XM_021065972.1/100518447, intron 5 of 33)	CpG islands	hyper		ASVsDL_D0	11	78453498	78505491	51994	1	XM_021065970.1	15956	chr11_78469454; chr11_78469470; chr11_78469489; chr11_78469497; chr11_78469522
chr11_78478727_78478798	chr11	78478727	78478798	72	5	100518447	MCF2L	Intron (XM_021065972.1/100518447, intron 6 of 33)	CpG shores	hypo	OstVsCon_D14		11	78453498	78505491	51994	1	XM_021065970.1	25229	chr11_78478727; chr11_78478758; chr11_78478791; chr11_78478798
chr11_78659691_78659746	chr11	78659691	78659746	56	6	110255782	LOC110255782	Distal Intergenic	CpG islands	hyper		ASVsDL_D7	11	78647517	78655404	7888	2	XM_021065405.1	-4287	chr11_78659691; chr11_78659694; chr11_78659710; chr11_78659720; chr11_78659725; chr11_78659746
chr11_78659694_78659782	chr11	78659694	78659782	89	8	110255782	LOC110255782	Distal Intergenic	CpG islands	hyper	OstVsCon_D1		11	78647517	78655404	7888	2	XM_021065405.1	-4290	chr11_78659694; chr11_78659710; chr11_78659725; chr11_78659746; chr11_78659765; chr11_78659774; chr11_78659782
chr11_78665522_78665610	chr11	78665522	78665610	89	9	110255782	LOC110255782	Intron (XM_003357909.5/100620837, intron 4 of 6)	CpG shelves	hyper		ASVsDL_D7	11	78647517	78655404	7888	2	XM_021065405.1	-10118	chr11_78665522; chr11_78665528; chr11_78665547; chr11_78665557; chr11_78665559; chr11_78665565; chr11_78665586; chr11_78665599; chr11_78665610
chr11_78665528_78665610	chr11	78665528	78665610	83	8	110255782	LOC110255782	Intron (XM_003357909.5/100620837, intron 4 of 6)	CpG shelves	hyper		ASVsDL_D1	11	78647517	78655404	7888	2	XM_021065405.1	-10124	chr11_78665528; chr11_78665547; chr11_78665557; chr11_78665559; chr11_78665565; chr11_78665586; chr11_78665599; chr11_78665610
chr11_78682989_78683090	chr11	78682989	78683090	102	5	100620837	ADPRHL1	Intron (XM_021065981.1/100620320, intron 6 of 7)	CpG shores	hypo		ASVsDL_D7	11	78662293	78677945	15653	2	XM_003357909.5	-5044	chr11_78682989; chr11_78683055; chr11_78683065; chr11_78683082; chr11_78683090
chr11_78754991_78755231	chr11	78754991	78755231	241	10	106504755	LOC106504755	Promoter (<=1kb)	CpG islands	hypo		ASVsDL_D14	11	78751846	78755364	3519	2	XR_001298502.2	133	chr11_78754991; chr11_78755080; chr11_78755126; chr11_78755187; chr11_78755212; chr11_78755215; chr11_78755217; chr11_78755221; chr11_78755227; chr11_78755231
chr11_78757170_78757256	chr11	78757170	78757256	87	5	100621036	TFDP1	Promoter (1-2kb)	CpG islands	hyper	OstVsCon_D1		11	78755522	78778312	22791	1	XM_021065984.1	1648	chr11_78757170; chr11_78757180; chr11_78757219; chr11_78757228; chr11_78757256
chr11_78887471_78887576	chr11	78887471	78887576	106	7	106504761	LOC106504761	Distal Intergenic	Other	hyper		ASVsDL_D21	11	78891287	78907879	16593	1	XR_001298513.2	-3711	chr11_78887471; chr11_78887491; chr11_78887512; chr11_78887519; chr11_78887555; chr11_78887566; chr11_78887576
chr11_78892390_78892471	chr11	78892390	78892471	82	7	106504761	LOC106504761	Promoter (1-2kb)	CpG islands	hypo		ASVsDL_D1	11	78891287	78907879	16593	1	XR_001298513.2	1103	chr11_78892390; chr11_78892395; chr11_78892413; chr11_78892429; chr11_78892451; chr11_78892460; chr11_78892471
chr11_78904368_78904418	chr11	78904368	78904418	51	6	106504761	LOC106504761	Exon (XR_001298513.2/106504761, exon 2 of 2)	CpG islands	hypo	OstVsCon_D14		11	78891287	78907879	16593	1	XR_001298513.2	13081	chr11_78904368; chr11_78904375; chr11_78904384; chr11_78904392; chr11_78904403; chr11_78904418
chr11_78910282_78910346	chr11	78910282	78910346	65	5	106504761	LOC106504761	Intron (XR_002336799.1/106504762, intron 4 of 4)	CpG shores	hypo	OstVsCon_D7		11	78891287	78907879	16593	1	XR_001298513.2	18995	chr11_78910282; chr11_78910296; chr11_78910318; chr11_78910336; chr11_78910346
chr12_157688_157799	chr12	157688	157799	112	7	110255247	LOC110255247	Distal Intergenic	CpG shelves	hypo	OstVsCon_D21		12	128000	132262	4263	2	XM_005668569.3	-25426	chr12_157688; chr12_157696; chr12_157704; chr12_157767; chr12_157796; chr12_157799
chr12_262544_262619	chr12	262544	262619	76	5	100511953	B3GNTL1	Promoter (<=1kb)	CpG shelves	hyper	OstVsCon_D1		12	261779	326420	64642	1	XR_002336899.1	765	chr12_262544; chr12_262552; chr12_262566; chr12_262594; chr12_262619
chr12_271262_271342	chr12	271262	271342	81	6	100511953	B3GNTL1	Intron (XM_003131147.5/100511953, intron 3 of 12)	CpG shores	hypo		ASVsDL_D1	12	261779	326420	64642	1	XR_002336899.1	9483	chr12_271262; chr12_271279; chr12_271288; chr12_271295; chr12_271320; chr12_271342
chr12_309470_309564	chr12	309470	309564	95	7	110255919	LOC110255919	Intron (XM_003131147.5/100511953, intron 6 of 12)	CpG islands	hyper	OstVsCon_D1		12	297854	305053	7200	2	XR_002336902.1	-4417	chr12_309470; chr12_309487; chr12_309502; chr12_309509; chr12_309514; chr12_309555; chr12_309564
chr12_310537_310593	chr12	310537	310593	57	6	110255919	LOC110255919	Intron (XM_003131147.5/100511953, intron 6 of 12)	CpG islands	hypo		ASVsDL_D0	12	297854	305053	7200	2	XR_002336902.1	-5484	chr12_310537; chr12_310553; chr12_310556; chr12_310560; chr12_310593
chr12_333029_333079	chr12	333029	333079	51	6	110255919	LOC110255919	Exon (NM_001244105.1/100512127, exon 36 of 40)	CpG islands	hyper	OstVsCon_D14		12	297854	305053	7200	2	XR_002336902.1	-27976	chr12_333029; chr12_333031; chr12_333046; chr12_333065; chr12_333079
chr12_348223_348612	chr12	348223	348612	390	7	110255919	LOC110255919	Intron (NM_001244105.1/100512127, intron 22 of 39)	CpG shores	hypo	OstVsCon_D14		12	297854	305053	7200	2	XR_002336902.1	-43170	chr12_348223; chr12_348561; chr12_348565; chr12_348576; chr12_348580; chr12_348605; chr12_348612
chr12_348561_348612	chr12	348561	348612	52	6	110255919	LOC110255919	Intron (NM_001244105.1/100512127, intron 22 of 39)	CpG shores	hyper		ASVsDL_D14	12	297854	305053	7200	2	XR_002336902.1	-43508	chr12_348561; chr12_348565; chr12_348576; chr12_348580; chr12_348605; chr12_348612
chr12_370374_370424	chr12	370374	370424	51	6	102165270	ZNF750	Intron (NM_001244105.1/100512127, intron 14 of 39)	CpG islands	hypo	OstVsCon_D21		12	398498	407812	9315	1	XM_005656881.3	-28074	chr12_370374; chr12_370383; chr12_370394; chr12_370397; chr12_370422; chr12_370424
chr12_422831_422882	chr12	422831	422882	52	6	102165270	ZNF750	Intron (NM_001244105.1/100512127, intron 7 of 39)	CpG islands	hypo	OstVsCon_D21		12	398498	407812	9315	1	XM_005656881.3	24333	chr12_422831; chr12_422840; chr12_422859; chr12_422863; chr12_422875; chr12_422882
chr12_434468_434882	chr12	434468	434882	415	4	100512127	TBCD	Intron (NM_001244105.1/100512127, intron 7 of 39)	CpG shores	hyper		ASVsDL_D21	12	327009	449375	122367	2	NM_001244105.1	14493	chr12_434468; chr12_434523; chr12_434536; chr12_434882
chr12_435271_435374	chr12	435271	435374	104	10	100512127	TBCD	Intron (NM_001244105.1/100512127, intron 7 of 39)	CpG islands	hyper		ASVsDL_D21	12	327009	449375	122367	2	NM_001244105.1	14001	chr12_435271; chr12_435292; chr12_435300; chr12_435330; chr12_435336; chr12_435351; chr12_435363; chr12_435372; chr12_435374
chr12_447922_447974	chr12	447922	447974	53	7	100512127	TBCD	Promoter (1-2kb)	CpG shores	hypo		ASVsDL_D0	12	327009	449375	122367	2	NM_001244105.1	1401	chr12_447922; chr12_447929; chr12_447944; chr12_447948; chr12_447952; chr12_447954; chr12_447974
chr12_482233_482307	chr12	482233	482307	75	4	100523691	FN3KRP	Distal Intergenic	Other	hypo		ASVsDL_D0	12	468972	476626	7655	2	XM_003131129.4	-5607	chr12_482233; chr12_482264; chr12_482297; chr12_482307
chr12_540640_540707	chr12	540640	540707	68	5	110255920	LOC110255920	Exon (XM_013989788.2/100462760, exon 3 of 9)	CpG islands	hyper		ASVsDL_D21	12	556244	563204	6961	1	XR_002336903.1	-15537	chr12_540640; chr12_540681; chr12_540704; chr12_540707
chr12_541367_541462	chr12	541367	541462	96	6	110255920	LOC110255920	Exon (XM_013989788.2/100462760, exon 4 of 9)	CpG islands	hyper	OstVsCon_D7		12	556244	563204	6961	1	XR_002336903.1	-14782	chr12_541367; chr12_541378; chr12_541399; chr12_541440; chr12_541462
chr12_647609_647677	chr12	647609	647677	69	5	100522949	NARF	Promoter (<=1kb)	CpG shelves	hypo	OstVsCon_D7		12	632353	647398	15046	2	XM_005656877.3	-211	chr12_647609; chr12_647613; chr12_647669; chr12_647674; chr12_647677
chr12_655832_655939	chr12	655832	655939	108	5	100522460	CYBC1	Promoter (<=1kb)	CpG shores	hyper		ASVsDL_D1	12	656776	662519	5744	1	XM_013989817.2	-837	chr12_655832; chr12_655922; chr12_655928; chr12_655934; chr12_655939
chr12_701948_702061	chr12	701948	702061	114	7	106507947	UTS2R	Promoter (1-2kb)	CpG shores	hypo	OstVsCon_D1		12	695765	700678	4914	2	XM_021066354.1	-1270	chr12_701948; chr12_701969; chr12_701981; chr12_701991; chr12_701994; chr12_702041; chr12_702061
chr12_735360_735439	chr12	735360	735439	80	11	110255921	SECTM1	Intron (XM_021066356.1/110255921, intron 1 of 5)	CpG islands	hyper	OstVsCon_D14		12	730459	739899	9441	1	XM_021066356.1	4901	chr12_735360; chr12_735367; chr12_735374; chr12_735380; chr12_735386; chr12_735398; chr12_735400; chr12_735413; chr12_735420; chr12_735439
chr12_740883_740976	chr12	740883	740976	94	5	110255922	CD7	Promoter (<=1kb)	CpG islands	hypo		ASVsDL_D14	12	740345	744876	4532	1	XM_021066357.1	538	chr12_740883; chr12_740922; chr12_740943; chr12_740952; chr12_740976
chr12_764006_764056	chr12	764006	764056	51	6	100625051	CSNK1D	Distal Intergenic	CpG shores	hypo	OstVsCon_D7		12	768856	794495	25640	1	XM_021066360.1	-4800	chr12_764006; chr12_764009; chr12_764020; chr12_764048; chr12_764054; chr12_764056
chr12_772206_772264	chr12	772206	772264	59	5	100625051	CSNK1D	Intron (XM_021066360.1/100625051, intron 1 of 9)	CpG shores	hyper		ASVsDL_D21	12	768859	794495	25637	1	XM_021066358.1	3347	chr12_772206; chr12_772226; chr12_772237; chr12_772242; chr12_772264
chr12_772206_772264	chr12	772206	772264	59	5	100625051	CSNK1D	Intron (XM_021066360.1/100625051, intron 1 of 9)	CpG shores	hypo	OstVsCon_D21		12	768859	794495	25637	1	XM_021066358.1	3347	chr12_772206; chr12_772226; chr12_772237; chr12_772242; chr12_772264
chr12_794252_794314	chr12	794252	794314	63	7	100158243	SLC16A3	3' UTR	CpG islands	hypo	OstVsCon_D14		12	796882	800812	3931	2	XM_021066368.1	6498	chr12_794252; chr12_794256; chr12_794258; chr12_794305; chr12_794314
chr12_856917_857009	chr12	856917	857009	93	6	100624862	CCDC57	Exon (XM_021066370.1/100624862, exon 11 of 21)	CpG islands	hypo	OstVsCon_D1		12	819336	896662	77327	1	XM_021066369.1	37581	chr12_856917; chr12_856937; chr12_856940; chr12_856956; chr12_856995; chr12_857009
chr12_899178_899390	chr12	899178	899390	213	10	397561	FASN	Distal Intergenic	CpG islands	hypo		ASVsDL_D0	12	922405	937560	15156	1	NM_001099930.1	-23015	chr12_899178; chr12_899288; chr12_899305; chr12_899312; chr12_899315; chr12_899321; chr12_899337; chr12_899382; chr12_899387; chr12_899390
chr12_900230_900318	chr12	900230	900318	89	5	397561	FASN	Distal Intergenic	CpG shores	hypo		ASVsDL_D0	12	922405	937560	15156	1	NM_001099930.1	-22087	chr12_900230; chr12_900241; chr12_900286; chr12_900318
chr12_966228_967145	chr12	966228	967145	918	6	110255929	LOC110255929	Distal Intergenic	CpG shores	hypo		ASVsDL_D7	12	961700	963934	2235	2	XR_002336920.1	-2294	chr12_966228; chr12_966249; chr12_966253; chr12_967117; chr12_967135; chr12_967145
[truncated: 7,343 more rows]

## Sheet: Table S4
Dynamics of DNA methylation during osteogenic differentiation of porcine synovial membrane mesenchymal stem cells from two metabolically distinct breeds
Shuaichen Li1, Puntita Siengdee1,2, Frieder Hadlich1, Nares Trakooljul1, Michael Oster1, Henry Reyer1, Klaus Wimmers1,3, Siriluck Ponsuksili1*
[truncated: 174 more rows]

## Sheet: Table S5
Dynamics of DNA methylation during osteogenic differentiation of porcine synovial membrane mesenchymal stem cells from two metabolically distinct breeds
[truncated: 343 more rows]

[truncated: 1 more sheets: Table S6]
